# Supplementary material for: A genome-wide association study identifies a possible role for cannabinoid signalling in the pathogenesis of diabetic kidney disease
Source: Sci Rep. 2023 Mar 22;13:4661. doi: 10.1038/s41598-023-31701-w (PMC10033677; doi:10.1038/s41598-023-31701-w)
Supplement: Supplementary file 2 — Supplementary Tables. [file 41598_2023_31701_MOESM2_ESM.xlsx]

## Sheet: Key
Supplementary Table 1	A list of the twelve most significant loci identified by the GWAS (P < 1 X 10-5)
Supplementary Table 2	Result of the meta-analysis of the cohorts
Supplementary Table 3	Result of the meta-analysis of the UAE cohort and the Japanese cohort from Biobank Japan
Supplementary Table 4	Result of the meta-analysis of the UAE cohort and the cohort from the UK Biobank
Supplementary Table 5	Result of the meta-analysis of the UAE cohort and the Finnish from the FinnGen Biobank
Supplementary Table 6	Result of the multiple linear regression model of the gene-set analyses using the Multi-marker Analysis of GenoMic Annotation (MAGMA) tool
Abbreviations
CHR	Chromosome code
BP	Basepair position
SNP	SNP identifier
A1	First allele code
A2	Second allele code
P	Fixed-effects meta-analysis p-value
P(R)	Random-effects meta-analysis p-value
OR	Fixed-effects OR estimate
OR(R)	Random-effects OR estimate
Q	p-value for Cochrane's Q statistic
I	I^2 heterogeneity index (0-100)

## Sheet: Supplementary Table 1
SNP ID	Chr:BP	Gene	A1/A2	p-value
rs78595611	7:94864219	PPP1R9A	A/G	9.31e-07
rs4001941	19:41426424	CYP2B7P	A/G	1.12e-06
rs117074522	19:15888371	CYP4F24P	A/G	2.27e-06
rs275475	5:6835817	RP11-332J15.1	A/G	2.71e-06
rs11664515	18:69256044	OR10H2	A/G	4.29e-06
rs16836018	4:4661428	STX18-AS1	C/T	4.58e-06
rs17349061	13:48882831	RB1	A/G	5.49e-06
rs9493286	6:132641949	MOXD1	A/G	7.25e-06
rs76361654	7:113458791	PPP1R3A	A/G	7.43e-06
rs141291445	3:28725833	LINC00693	A/G	7.51e-06
rs11696648	20:16073210	MACROD2	A/G	9.05e-06
rs542405361	1:24218125	CNR2	A/AAAAG	9.43e-06

## Sheet: Supplementary Table 2
					UAE cohort			BBJ cohort			UAE + BBJ Cohort						UK biobank cohort			FinnGen cohort			Meta-analysis (all studies)
CHR	SNP	BP	A1	A2	OR	SE	P	OR	SE	P	P	P(R)	OR	OR(R)	Q	I	OR	SE	P	OR	SE	P	N	P	P(R)	OR	OR(R)	Q	I
7	rs78595611	94864219	G	A	0.5281	0.1301	9.31e-07	-	-	-	-	-	-	-	-	-	-	-	-	-	-	-	-	-	-	-	-	-	-
19	rs4001941	41426424	A	G	0.5118	0.1375	1.117e-06	1.05838	0.116491	0.626187	0.005482	0.4044	0.7813	0.7387	0.0001	93.85	1.117	0.234	0.6369	0.953229	0.0282	0.136	4	0.0169	0.3191	0.9382	0.8637	0.0001	85.96
19	rs117074522	15888371	G	A	5.761	0.3704	2.272e-06	-	-	-	-	-	-	-	-	-	1.05	0.4638	0.9163	0.873105	0.0277	0.023	3	6.23e-06	0.3815	0.8829	1.7072	0	92.29
5	rs275475	6835817	A	G	1.896	0.1364	2.707e-06	0.826898	0.111322	0.0877421	0.1004	0.5941	1.1522	1.2474	0	95.5	1.257	0.2251	0.3097	0.998801	0.5658	0.9691	4	0.06033	0.4549	1.1616	1.2134	0.0001	86.62
18	rs66504828	69256427	A	T	3.577	0.2773	4.292e-06	-	-	-	-	-	-	-	-	-	0.744	0.3011	0.3259	1.00582	0.4334	0.8368	3	0.01379	0.5229	1.5754	1.4119	0.0003	87.52
18	rs34263279	69258075	A	G	3.577	0.2773	4.292e-06	0.981648	0.099143	0.851796	0.1702	0.3513	1.1366	1.8259	0	94.81	0.6952	0.312	0.2441	1.00572	0.1036	0.8398	4	0.4368	0.3704	1.0541	1.2136	0.0001	86.31
18	rs11664515	69256044	G	A	3.577	0.2773	4.292e-06	0.993631	0.0988024	0.948438	0.1384	0.3422	1.1479	1.8365	0	94.72	0.7438	0.3009	0.3254	1.00582	0.03	0.8369	4	0.5873	0.2864	1.0155	1.1967	0.0001	86.26
5	rs275476	6835281	T	C	1.876	0.1369	4.293e-06	0.827571	0.111349	0.0891854	0.1138	0.5975	1.1464	1.2412	0	95.35	1.27	0.2245	0.2871	0.998701	0.2224	0.9673	4	0.08101	0.4434	1.1414	1.185	0.0001	86.42
4	rs16836018	4661428	C	T	2.553	0.2045	4.58e-06	1.15083	0.108206	0.194197	0.0009982	0.1913	1.3699	1.682	0.0006	91.57	0.9146	0.2243	0.6907	0.992826	0.3356	0.8107	4	0.005573	0.2485	1.266	1.2984	0.0017	80.22
19	rs116870522	15875596	T	C	5.303	0.3654	4.97e-06	-	-	-	-	-	-	-	-	-	1.038	0.464	0.9352	0.877656	0.0299	0.02843	3	7.36e-05	0.3882	0.8888	1.6583	0	91.73
19	rs199880173	15832963	G	GATATGCTGGATATT	5.191	0.3614	5.19e-06	-	-	-	-	-	-	-	-	-	-	-	-	0.876867	0.0379	0.02718	2	0.002951	0.4168	0.894	2.0574	0	95.82
13	rs17349061	48882831	G	A	4.107	0.3108	5.489e-06	1.01203	0.126236	0.92451	0.07214	0.3287	1.2341	1.9809	0	94.26	-	-	-	1.07165	0.1549	0.4929	3	0.08832	0.1718	1.1724	1.5285	0.0001	88.87
19	rs143946739	15905891	T	C	6.379	0.4092	5.943e-06	-	-	-	-	-	-	-	-	-	0.7321	0.5887	0.5963	-	-	-	2	0.0006355	0.4528	3.1512	2.2523	0.0025	89.03
7	rs9649196	94884299	A	T	0.5198	0.1455	6.931e-06	1.24123	0.213985	0.312545	0.001628	0.5918	0.6845	0.792	0.0008	91.16	-	-	-	0.971222	0.4364	0.2771	3	0.00253	0.6127	0.7045	0.8429	0.0023	83.51
6	rs9493284	132640170	T	C	3.077	0.2506	7.25e-06	0.994714	0.0983261	0.957016	0.1123	0.3422	1.1564	1.7088	0	94.32	-	-	-	0.722238	0.4131	0.02387	3	0.1676	0.4889	1.1313	1.3347	0.0001	89.38
6	rs9493286	132641949	A	G	3.077	0.2506	7.25e-06	0.994787	0.0985405	0.957698	0.1114	0.3421	1.1572	1.7089	0	94.31	-	-	-	0.721661	0.3451	0.02356	3	0.1951	0.493	1.1217	1.3147	0.0001	89.66
6	rs9388981	132635646	T	G	3.077	0.2506	7.25e-06	0.99487	0.0983462	0.958288	0.1119	0.3421	1.1567	1.7089	0	94.32	-	-	-	0.729716	0.1162	0.0269	3	0.6676	0.4622	0.9696	1.2415	0	92.67
7	rs73716338	113470509	A	G	1.807	0.132	7.431e-06	1.0743	0.106692	0.50175	0.0008376	0.21	1.3194	1.3852	0.0022	89.35	0.9319	0.2241	0.7532	1.002	0.0344	0.9507	4	0.2021	0.2499	1.0409	1.1657	0.0003	84.23
7	rs76361654	113458791	A	G	1.807	0.132	7.431e-06	1.04237	0.10842	0.701936	0.001685	0.2575	1.301	1.3654	0.0013	90.36	0.9382	0.224	0.7759	1.0021	0.0301	0.9469	4	0.2788	0.2716	1.0309	1.1576	0.0003	84.34
7	rs7796648	113460326	C	T	1.807	0.132	7.431e-06	1.02802	0.108584	0.799135	0.002334	0.2799	1.2908	1.3562	0.001	90.82	0.9359	0.2241	0.7675	1.002	0.0298	0.9502	4	0.2996	0.2856	1.0293	1.1528	0.0003	84.35
3	rs141291445	28725833	A	G	6.481	0.4173	7.506e-06	-	-	-	-	-	-	-	-	-	9.058e-08	6367	0.998	-	-	-	2	7.517e-06	7.517e-06	6.481	6.481	0.9977	0
3	rs80290822	28731950	A	G	6.481	0.4173	7.506e-06	-	-	-	-	-	-	-	-	-	9.204e-08	6596	0.998	-	-	-	2	7.517e-06	7.517e-06	6.481	6.481	0.9978	0
18	rs12605711	69252263	T	C	3.395	0.2731	7.617e-06	0.986614	0.10162	0.894499	0.1508	0.3488	1.1466	1.7832	0	94.44	0.9033	0.2687	0.705	0.997802	0.0261	0.9367	4	0.6718	0.2345	1.0107	1.2093	0.0002	85.02
19	rs10406801	41427206	A	C	0.5058	0.1524	7.77e-06	-	-	-	-	-	-	-	-	-	1.032	0.2712	0.9063	0.941482	0.0299	0.08566	3	0.004937	0.2769	0.9213	0.7794	0.0003	87.64
19	rs73555393	41429100	C	G	0.5058	0.1524	7.77e-06	1.08175	0.119218	0.509812	0.02531	0.4367	0.8106	0.7441	0.0001	93.52	1.033	0.2711	0.9036	0.941576	0.0299	0.08586	4	0.01016	0.2716	0.9298	0.8523	0.0005	83.24
19	rs11668711	41429158	G	A	0.5058	0.1524	7.77e-06	1.08179	0.119221	0.509621	0.02533	0.4368	0.8106	0.7441	0.0001	93.52	1.033	0.2711	0.9036	0.941576	0.0299	0.08586	4	0.01016	0.2716	0.9298	0.8524	0.0005	83.24
19	rs4001940	41426683	C	G	0.5058	0.1524	7.77e-06	1.08188	0.119264	0.509325	0.02531	0.4369	0.8105	0.7441	0.0001	93.52	1.032	0.2712	0.9063	0.941576	0.1108	0.08594	4	0.05004	0.3491	0.8731	0.848	0.0007	82.26
20	rs11696648	16073210	A	G	1.945	0.1498	9.05e-06	0.976327	0.103536	0.817011	0.01956	0.3649	1.22	1.3664	0.0002	93.02	1.004	0.2698	0.9895	1.0143	0.0322	0.6791	4	0.2179	0.2503	1.0376	1.1718	0.0004	83.74
7	rs73220014	94757259	C	T	0.5657	0.1284	9.183e-06	1.12353	0.225738	0.605862	0.0003164	0.4619	0.669	0.7775	0.0082	85.68	-	-	-	1.02624	0.0967	0.3367	3	0.03109	0.4856	0.8542	0.8549	0.0005	86.99
13	rs12161853	48785358	C	T	5.125	0.3686	9.262e-06	-	-	-	-	-	-	-	-	-	0.4292	0.9938	0.3947	-	-	-	2	0.0001131	0.6449	3.7971	1.761	0.0193	81.73
1	rs542405361	24218125	A	AAAAG	1.801	0.1328	9.432e-06	-	-	-	-	-	-	-	-	-	0.9251	0.2868	0.7859	-	-	-	2	9.377e-05	0.3567	1.6012	1.3549	0.035	77.49
7	rs2463353	94814430	T	C	0.5843	0.1219	1.039e-05	1.21463	0.217913	0.372244	0.0006462	0.5958	0.6956	0.8239	0.0034	88.36	-	-	-	1.0287	0.363	0.2947	3	0.001147	0.6067	0.7175	0.8668	0.008	79.29
7	rs140205903	94812564	A	G	0.5843	0.1219	1.039e-05	1.21367	0.217955	0.37429	0.0006413	0.5945	0.6955	0.8235	0.0034	88.33	-	-	-	1.02881	0.2866	0.2928	3	0.001547	0.6049	0.7292	0.872	0.0061	80.41
7	rs1234473	94819261	C	T	0.5843	0.1219	1.039e-05	1.21601	0.217786	0.369174	0.0006547	0.5976	0.6959	0.8244	0.0033	88.4	-	-	-	1.0286	0.0316	0.2975	3	0.9084	0.5708	0.9965	0.8872	0	90.49
20	rs1575445	16064118	T	C	1.937	0.1501	1.057e-05	1.01175	0.112592	0.917341	0.006409	0.3111	1.2783	1.3893	0.0005	91.65	1.005	0.269	0.9851	1.01025	0.2748	0.7658	4	0.01295	0.3155	1.2247	1.2147	0.0042	77.34
20	rs79457948	16069695	A	G	1.937	0.1501	1.057e-05	1.00418	0.112542	0.97045	0.007541	0.3221	1.272	1.3842	0.0005	91.85	1.002	0.2695	0.9948	1.01715	0.0291	0.6208	4	0.1703	0.2326	1.0385	1.1823	0.0005	83.21
20	rs1575443	16067472	G	A	1.937	0.1501	1.057e-05	1.00255	0.112401	0.981925	0.007853	0.3245	1.2702	1.3831	0.0004	91.89	1	0.2695	0.9996	1.01491	0.0322	0.6673	4	0.1868	0.2389	1.0406	1.181	0.0005	83.21
20	rs76425794	16069168	G	T	1.937	0.1501	1.057e-05	1.00027	0.112002	0.998063	0.008386	0.328	1.267	1.3815	0.0004	91.97	1.01	0.2694	0.9693	1.01461	0.03	0.6739	4	0.1968	0.2357	1.0372	1.1815	0.0004	83.31
7	rs854516	94888591	G	A	0.5265	0.1459	1.099e-05	1.25306	0.214596	0.293154	0.002326	0.608	0.6925	0.8007	0.0008	91.04	-	-	-	-	-	-	2	0.002326	0.608	0.6925	0.8007	0.0008	91.04
19	rs116951785	15891817	T	C	5.822	0.4007	1.101e-05	-	-	-	-	-	-	-	-	-	0.8857	0.5139	0.8132	0.878271	0.715	0.03039	3	0.003027	0.4213	2.356	1.7639	0.0049	81.18
7	rs78227344	113458777	A	T	1.787	0.1321	1.106e-05	1.02572	0.108506	0.814942	0.002975	0.2832	1.2828	1.347	0.0012	90.52	0.9373	0.2239	0.7723	1.0031	0.1103	0.924	4	0.02783	0.3243	1.1511	1.1574	0.0022	79.47
20	rs80064439	16066658	T	A	1.924	0.149	1.127e-05	-	-	-	-	-	-	-	-	-	1.01	0.2694	0.972	1.0145	0.03	0.6747	3	0.1823	0.323	1.0398	1.2622	0.0001	88.73
7	rs6962902	113451904	T	G	1.785	0.1322	1.17e-05	1.02041	0.108199	0.851887	0.003495	0.2919	1.277	1.3427	0.0011	90.67	0.9328	0.2238	0.7558	1.0019	0.0344	0.9522	4	0.2689	0.2974	1.0354	1.1463	0.0004	83.45
7	rs6963273	113452238	T	C	1.785	0.1322	1.17e-05	1.0206	0.108219	0.850566	0.003477	0.2916	1.2772	1.3428	0.0011	90.66	0.9328	0.2238	0.7559	1.0021	0.0298	0.9478	4	0.3177	0.2951	1.0282	1.1461	0.0004	83.65
13	rs2006126	48888885	T	C	3.996	0.3162	1.181e-05	1.01156	0.126048	0.927355	0.08782	0.3305	1.2212	1.9499	0.0001	93.86	-	-	-	1.0202	0.2448	0.8291	3	0.1152	0.2488	1.181	1.5341	0.0002	88.04
13	rs4151452	48918515	T	G	4.35	0.3368	1.269e-05	-	-	-	-	-	-	-	-	-	-	-	-	1.07466	0.0301	0.4763	2	0.005587	0.295	1.0866	2.0768	0	94.15
13	rs7333985	48946765	T	C	4.35	0.3368	1.269e-05	1.02671	0.128718	0.837755	0.08019	0.3216	1.2341	2.0436	0.0001	93.76	-	-	-	1.07455	0.03	0.4764	3	0.005979	0.1106	1.0833	1.4241	0.0002	88.43
13	rs73488925	48927108	G	A	4.35	0.3368	1.269e-05	1.02154	0.128312	0.868077	0.0874	0.325	1.2275	2.0386	0.0001	93.81	-	-	-	1.07455	0.03	0.4767	3	0.006146	0.1124	1.083	1.4209	0.0002	88.45
13	rs3092888	48942814	T	C	4.35	0.3368	1.269e-05	1.02628	0.12835	0.839826	0.08128	0.3219	1.2326	2.0431	0.0001	93.77	-	-	-	1.07455	0.9402	0.4764	3	0.08204	0.3266	1.2298	1.7821	0.0003	87.56
13	rs111850565	48926440	T	C	4.35	0.3368	1.269e-05	1.0214	0.12831	0.868948	0.0876	0.3251	1.2273	2.0385	0.0001	93.81	-	-	-	-	-	-	2	0.0876	0.3251	1.2273	2.0385	0.0001	93.81
13	rs58658780	48904285	T	C	4.35	0.3368	1.269e-05	1.01159	0.128434	0.928495	0.1012	0.3314	1.2174	2.0292	0.0001	93.89	-	-	-	1.07455	0.1579	0.477	3	0.114	0.169	1.163	1.533	0.0002	88.08
20	rs78380321	16064558	G	T	1.91	0.1483	1.289e-05	1.0128	0.1121	0.909666	0.006494	0.3092	1.2756	1.3805	0.0006	91.41	0.9999	0.2691	0.9998	1.01025	0.0322	0.7675	4	0.2254	0.2389	1.0372	1.179	0.0005	83.03
7	rs28806178	94758301	A	G	0.5726	0.1282	1.366e-05	1.13844	0.226831	0.56758	0.0004565	0.4847	0.6762	0.7871	0.0083	85.63	-	-	-	1.02429	0.5233	0.375	3	0.0006299	0.4814	0.6886	0.8215	0.0228	73.54
7	rs145441533	94763850	C	G	0.5726	0.1282	1.366e-05	1.15949	0.228474	0.517183	0.000509	0.5131	0.678	0.7944	0.0071	86.21	-	-	-	1.02347	0.3664	0.3914	3	0.0009459	0.5193	0.7022	0.841	0.0149	76.21
7	rs6955083	94761960	A	G	0.5726	0.1282	1.366e-05	1.13874	0.226793	0.566724	0.0004579	0.4852	0.6763	0.7872	0.0083	85.64	-	-	-	1.02306	0.3206	0.3982	3	0.001016	0.495	0.7073	0.8389	0.0146	76.33
4	rs1319007	4667346	C	G	2.522	0.2132	1.437e-05	1.12326	0.100204	0.246064	0.003787	0.2168	1.3003	1.6467	0.0006	91.52	0.9208	0.23	0.7196	1.01278	0.027	0.6707	4	0.7392	0.1861	1.0086	1.2176	0.0001	85.3
19	rs7257201	41413219	T	G	0.5107	0.1559	1.621e-05	1.08251	0.117236	0.498877	0.04036	0.4411	0.8252	0.7488	0.0001	93.26	1.102	0.2422	0.6872	0.942895	0.1057	0.08343	4	0.08606	0.3935	0.8908	0.8658	0.0009	81.88
7	rs1964201	94781476	G	A	0.5731	0.1293	1.655e-05	1.13302	0.225602	0.579866	0.0005398	0.4783	0.6783	0.7859	0.0088	85.45	-	-	-	1.02337	0.1375	0.393	3	0.01003	0.4926	0.7995	0.8563	0.0022	83.66
19	rs4803403	41412942	G	A	0.5132	0.1558	1.845e-05	1.09146	0.117324	0.455701	0.04773	0.4534	0.8306	0.7537	0.0001	93.32	1.104	0.2422	0.6823	0.942895	0.0988	0.08345	4	0.09555	0.3996	0.8966	0.8694	0.0008	81.96
7	rs112144547	113474047	G	GT	1.785	0.1365	2.208e-05	-	-	-	-	-	-	-	-	-	-	-	-	-	-	-	-	-	-	-	-	-	-
7	rs113329864	94776491	T	C	0.5831	0.128	2.492e-05	1.16328	0.228426	0.507887	0.0008008	0.5229	0.6877	0.8025	0.0083	85.63	-	-	-	1.02296	0.1762	0.4	3	0.005731	0.5258	0.7706	0.8636	0.005	81.1
7	rs7802596	94794511	C	G	0.5824	0.1289	2.731e-05	1.14777	0.225217	0.540564	0.0008501	0.5031	0.6885	0.7973	0.0089	85.37	-	-	-	1.02296	0.4585	0.4	3	0.001242	0.5006	0.704	0.8341	0.0231	73.47
7	rs1609193	94796037	A	G	0.5824	0.1289	2.731e-05	1.15591	0.22518	0.519943	0.0008998	0.5147	0.6898	0.8003	0.0082	85.67	-	-	-	1.02296	0.1861	0.3995	3	0.00539	0.5201	0.7658	0.8613	0.0059	80.53
7	rs7806202	94794828	G	A	0.5824	0.1289	2.731e-05	1.1521	0.225281	0.529678	0.0008745	0.5092	0.6891	0.7989	0.0086	85.52	-	-	-	1.02306	0.1093	0.3989	3	0.02952	0.5117	0.8435	0.8671	0.0013	84.95
7	rs1590027	94797301	G	C	0.5824	0.1289	2.731e-05	1.15978	0.225044	0.510113	0.0009267	0.5202	0.6904	0.8018	0.0079	85.82	-	-	-	1.02296	0.1081	0.3995	3	0.03151	0.5186	0.8461	0.8688	0.0012	85.12
7	rs1234474	94798152	A	G	0.5824	0.1289	2.731e-05	1.16072	0.224909	0.507546	0.0009357	0.5216	0.6907	0.8022	0.0078	85.87	-	-	-	1.02306	0.0432	0.3992	3	0.4839	0.5146	0.9722	0.8728	0.0001	88.77
4	rs34561578	4658868	TG	T	2.495	0.2181	2.766e-05	-	-	-	-	-	-	-	-	-	0.9741	0.2269	0.9078	0.99233	0.0559	0.7966	3	0.3921	0.3243	1.0461	1.3159	0.0002	88.15
4	rs4689180	4659231	A	G	2.459	0.2166	3.279e-05	1.15235	0.108097	0.18959	0.002456	0.1884	1.3404	1.6447	0.0017	89.8	0.943	0.226	0.795	0.99233	0.0602	0.7966	4	0.1622	0.1806	1.0722	1.2319	0.0007	82.46
4	rs10937880	4662882	T	C	2.481	0.2189	3.31e-05	1.14486	0.100491	0.178244	0.003124	0.1973	1.3098	1.6446	0.0013	90.3	0.9419	0.2263	0.7915	0.98738	0.0943	0.6703	4	0.06075	0.1914	1.1254	1.2357	0.0014	80.79
4	rs4689912	4659633	C	T	2.111	0.1818	3.949e-05	1.14837	0.10819	0.200996	0.001371	0.1618	1.3466	1.5299	0.004	87.93	0.9827	0.2154	0.9355	1.00803	0.027	0.7884	4	0.5525	0.1733	1.0154	1.2104	0.0004	83.58
1	rs12750971	24219590	C	T	1.698	0.1289	3.959e-05	1.33062	0.0998641	0.00415328	1.782e-06	0.001147	1.458	1.4828	0.1349	55.27	0.878	0.2892	0.6528	0.986985	0.2499	0.739	4	1.633e-05	0.03714	1.3689	1.2998	0.0827	55.11
5	rs275469	6837873	G	A	1.682	0.1271	4.264e-05	0.860515	0.103189	0.145441	0.1475	0.5895	1.123	1.1981	0	94.03	1.191	0.2138	0.4133	1.02347	0.0335	0.4441	4	0.1928	0.3256	1.0406	1.1321	0.0004	83.61
5	rs275470	6837840	T	C	1.679	0.1275	4.796e-05	0.860357	0.103209	0.145028	0.1543	0.5909	1.1211	1.1969	0	93.98	1.188	0.214	0.4208	1.02357	0.0339	0.4426	4	0.1966	0.3285	1.0407	1.1308	0.0004	83.42
7	rs4515473	113465620	G	T	1.661	0.125	4.885e-05	-	-	-	-	-	-	-	-	-	0.8768	0.2242	0.5574	-	-	-	2	0.001114	0.4992	1.4275	1.24	0.0128	83.86
7	rs11534004	113467444	G	A	1.74	0.1369	5.157e-05	1.07675	0.106836	0.488851	0.002407	0.2016	1.2912	1.3584	0.0057	86.91	0.9694	0.2421	0.898	0.998901	0.3363	0.9768	4	0.006005	0.2299	1.237	1.2092	0.0254	67.8
7	rs6466465	113456592	A	G	1.74	0.1369	5.157e-05	1.02418	0.108425	0.825617	0.00726	0.2866	1.2563	1.3262	0.0024	89.14	0.9731	0.2421	0.9104	0.9993	0.0562	0.9859	4	0.155	0.279	1.0676	1.1491	0.0024	79.18
4	rs4689910	4645546	T	G	2.414	0.2178	5.177e-05	1.197	0.108375	0.0970772	0.001009	0.1488	1.3758	1.6572	0.0039	87.97	0.9275	0.2292	0.7428	0.985506	0.0841	0.6261	4	0.06273	0.1842	1.1207	1.2402	0.0012	81.01
4	rs870142	4648047	T	C	2.414	0.2178	5.177e-05	1.16606	0.107442	0.152743	0.002123	0.1746	1.3445	1.6369	0.0027	88.86	0.9266	0.2293	0.7396	1.00803	0.027	0.7891	4	0.6151	0.179	1.0131	1.2197	0.0004	83.66
7	rs11979738	94826791	T	C	0.6174	0.1192	5.243e-05	1.21985	0.217513	0.360917	0.001879	0.6249	0.7226	0.847	0.006	86.73	-	-	-	0.973069	0.069	0.3116	3	0.1669	0.5977	0.9235	0.9009	0.0004	87.05
1	rs2501391	24216118	G	A	1.724	0.1348	5.343e-05	1.36856	0.101128	0.00185986	9.271e-07	0.0003072	1.4872	1.5098	0.1706	46.73	0.8409	0.2841	0.5421	1.01491	0.4429	0.7533	4	7.553e-06	0.03197	1.4093	1.3372	0.0989	52.2
1	rs7541728	24217092	G	A	1.724	0.1348	5.343e-05	1.3489	0.100906	0.00294555	1.621e-06	0.0008486	1.4731	1.5003	0.1451	52.9	0.8572	0.2846	0.5883	1.01501	0.2555	0.7518	4	2.086e-05	0.05935	1.3722	1.289	0.0626	58.96
5	rs199680413	6836199	T	TATA	1.729	0.1359	5.632e-05	-	-	-	-	-	-	-	-	-	-	-	-	-	-	-	-	-	-	-	-	-	-
7	rs1358383	94828572	G	A	0.6198	0.1193	6.138e-05	1.22032	0.217417	0.359764	0.002107	0.6274	0.725	0.8487	0.0063	86.6	-	-	-	0.972583	0.3668	0.304	3	0.003324	0.6282	0.7443	0.883	0.0158	75.91
7	rs1534368	94829726	A	G	0.6198	0.1193	6.138e-05	1.22105	0.217368	0.358214	0.002119	0.6284	0.7251	0.849	0.0062	86.63	-	-	-	0.973069	0.0875	0.3117	3	0.08316	0.6037	0.8902	0.9013	0.0009	85.73
7	rs11973330	94831434	A	C	0.6198	0.1193	6.138e-05	1.22113	0.217293	0.357885	0.002124	0.6285	0.7252	0.8491	0.0062	86.64	-	-	-	0.97268	0.069	0.3048	3	0.1748	0.6014	0.9248	0.9024	0.0005	86.88
18	rs12969612	69249201	A	G	2.757	0.2546	6.804e-05	0.97762	0.102191	0.824711	0.2012	0.3645	1.1289	1.5992	0.0002	93	1.03	0.25	0.9066	1.00602	0.0585	0.8283	4	0.4432	0.2339	1.0382	1.1968	0.0015	80.46
4	rs28592984	4656292	C	T	2.377	0.2178	6.996e-05	1.15306	0.107899	0.186865	0.003204	0.184	1.3297	1.6151	0.0029	88.71	0.9415	0.2303	0.7934	0.99005	0.0834	0.7389	4	0.08915	0.1929	1.1091	1.2258	0.0021	79.65
1	rs6424125	24215662	T	G	1.706	0.1349	7.503e-05	-	-	-	-	-	-	-	-	-	0.8417	0.2842	0.5442	1.01491	0.0942	0.7524	3	0.05687	0.5055	1.1525	1.1569	0.002	83.93
5	rs275472	6837267	A	G	1.653	0.1272	7.746e-05	0.861633	0.103247	0.149182	0.1706	0.5962	1.1161	1.1884	0.0001	93.68	1.263	0.2075	0.2614	1.02265	0.0388	0.4604	4	0.1978	0.2986	1.0454	1.1391	0.0005	82.99
18	rs1539920	69250731	T	A	2.623	0.2456	8.59e-05	0.978335	0.101803	0.829648	0.192	0.3652	1.1305	1.5619	0.0002	92.73	1.005	0.2509	0.9828	1.00391	0.0273	0.8888	4	0.6169	0.2489	1.0131	1.171	0.0016	80.31
7	rs989613	113446556	A	G	1.71	0.1372	9.22e-05	1.00954	0.10614	0.928742	0.01376	0.3129	1.2297	1.3045	0.0024	89.17	1.032	0.2375	0.8959	1.00391	0.1571	0.9202	4	0.0336	0.2809	1.1621	1.1667	0.0128	72.23
7	rs1119660	113442839	C	A	1.71	0.1372	9.22e-05	1.00046	0.106149	0.996548	0.01657	0.3292	1.2228	1.2988	0.002	89.53	1.031	0.2375	0.8983	1.00391	0.0996	0.9195	4	0.06776	0.2802	1.1198	1.154	0.0075	74.94
13	rs74074128	48789065	C	T	6.565	0.4842	0.0001019	-	-	-	-	-	-	-	-	-	-	-	-	-	-	-	-	-	-	-	-	-	-
4	rs16836008	4659109	C	T	2.331	0.2188	0.0001099	1.15235	0.108076	0.189505	0.003861	0.1825	1.3231	1.5974	0.0039	88	0.9457	0.2259	0.805	0.99233	0.1723	0.7966	4	0.02433	0.2071	1.195	1.2421	0.0086	74.3
1	rs2501387	24214721	A	G	1.684	0.135	0.0001138	1.36365	0.101128	0.00210021	1.849e-06	0.0001322	1.4711	1.4869	0.2109	36.1	0.7844	0.2938	0.4085	1.01501	0.3856	0.7518	4	1.837e-05	0.05727	1.3877	1.3014	0.0841	54.85
1	rs2501388	24214868	A	G	1.684	0.135	0.0001138	1.36422	0.101085	0.00206164	1.812e-06	0.0001271	1.4714	1.4872	0.2118	35.86	0.7844	0.2938	0.4085	1.01501	0.1502	0.7517	4	0.0001213	0.145	1.3048	1.2275	0.0164	70.77
1	rs2501385	24214430	C	T	1.684	0.135	0.0001138	1.36311	0.101204	0.002145	1.891e-06	0.0001372	1.4708	1.4867	0.2102	36.3	0.7844	0.2938	0.4085	1.01501	0.1515	0.7514	4	0.0001216	0.1445	1.3056	1.2276	0.017	70.58
1	rs2502956	24214550	T	C	1.684	0.135	0.0001138	1.3634	0.101175	0.00212338	1.871e-06	0.0001344	1.471	1.4869	0.2106	36.19	0.7844	0.2938	0.4085	1.01501	0.0299	0.7518	4	0.2713	0.2311	1.0312	1.198	0	87.51
1	rs9424338	24222735	G	T	1.656	0.1308	0.0001154	1.32826	0.100009	0.00445186	4.282e-06	0.0005292	1.4409	1.4594	0.1804	44.26	0.8708	0.2591	0.5935	0.986985	0.0605	0.739	4	0.004951	0.1389	1.1422	1.2124	0.0015	80.47
1	rs9424399	24221935	G	A	1.656	0.1308	0.0001154	1.32497	0.0995982	0.00464253	4.562e-06	0.0006384	1.438	1.4576	0.1749	45.66	0.8709	0.2591	0.5938	0.986492	0.0381	0.7302	4	0.02656	0.1488	1.0784	1.2087	0.0004	83.65
4	rs73203669	4641569	G	C	2.299	0.2162	0.0001182	1.16746	0.107518	0.149855	0.002665	0.1662	1.3353	1.5963	0.005	87.3	0.9094	0.2284	0.6776	0.994018	0.7372	0.8415	4	0.009682	0.2117	1.2559	1.3079	0.0156	71.1
4	rs73203671	4641587	A	G	2.299	0.2162	0.0001182	1.16745	0.107518	0.149866	0.002665	0.1662	1.3353	1.5963	0.005	87.3	0.9094	0.2284	0.6775	0.99362	0.1464	0.8327	4	0.02734	0.2163	1.1822	1.2294	0.0067	75.42
4	rs6858685	4642142	T	C	2.299	0.2162	0.0001182	1.1643	0.107619	0.15751	0.002871	0.1691	1.3327	1.5943	0.0048	87.4	0.9084	0.2285	0.6741	0.994018	0.0529	0.842	4	0.2205	0.1988	1.0573	1.2055	0.0014	80.66
4	rs931998	4639613	A	G	2.299	0.2162	0.0001182	1.19709	0.10838	0.0969401	0.00133	0.1404	1.3647	1.6151	0.007	86.27	0.9091	0.2284	0.6766	0.993919	0.0259	0.8403	4	0.5807	0.1823	1.0138	1.2125	0.0006	82.86
4	rs4689909	4643276	A	G	2.299	0.2162	0.0001182	1.19923	0.108394	0.0937192	0.001264	0.1387	1.3667	1.6164	0.0071	86.19	0.9071	0.2284	0.6696	0.987183	0.0297	0.6684	4	0.6363	0.1911	1.0134	1.2114	0.0005	83.13
4	rs10937878	4644060	T	G	2.299	0.2162	0.0001182	-	-	-	-	-	-	-	-	-	0.9279	0.2292	0.7442	0.98521	0.027	0.6196	3	0.9141	0.3742	0.9971	1.2561	0.0005	86.86
1	rs2501386	24214583	A	G	1.674	0.135	0.0001361	1.36348	0.101162	0.0021163	2.125e-06	9.486e-05	1.4679	1.4816	0.2239	32.4	0.7807	0.2939	0.3994	1.01501	0.2439	0.7518	4	3.759e-05	0.0925	1.3585	1.2607	0.0531	60.95
4	rs9991198	4617105	T	C	2.211	0.2079	0.0001362	1.23549	0.104773	0.0434998	0.0004316	0.1012	1.39	1.6076	0.0124	84	0.9227	0.2291	0.7254	0.996506	1.3014	0.9079	4	0.001816	0.1386	1.3094	1.3491	0.0288	66.8
5	rs201671	6835305	C	T	1.756	0.1484	0.0001482	0.827885	0.111335	0.0897891	0.3577	0.6308	1.0854	1.198	0.0001	93.91	1.219	0.2274	0.3841	0.998701	0.0518	0.9674	4	0.548	0.4053	1.0267	1.1263	0.0005	83.02
13	rs7995216	49098336	A	G	3.074	0.2966	0.0001527	1.04673	0.129089	0.723485	0.06645	0.3052	1.2426	1.7354	0.0009	90.98	-	-	-	1.0284	0.6263	0.7761	3	0.07003	0.3023	1.2346	1.5348	0.0037	82.11
1	rs2501393	24216393	T	G	1.671	0.1356	0.0001533	1.36838	0.101109	0.00186431	2.034e-06	5.82e-05	1.4696	1.4816	0.2375	28.33	0.7814	0.2939	0.4014	1.01826	0.3301	0.6996	4	2.377e-05	0.06554	1.379	1.2877	0.0784	55.91
1	rs12736774	24217982	G	A	1.671	0.1356	0.0001533	1.34858	0.100936	0.0029776	3.528e-06	0.0002421	1.4557	1.4727	0.2047	37.82	0.8446	0.2848	0.5531	1.01501	0.2738	0.7518	4	3.795e-05	0.04975	1.3615	1.2868	0.0898	53.83
1	rs2501397	24217692	C	T	1.671	0.1356	0.0001533	1.34883	0.100901	0.00294899	3.491e-06	0.0002382	1.4558	1.4728	0.2051	37.72	0.7991	0.2942	0.4458	1.01501	0.2814	0.7518	4	4.103e-05	0.06936	1.3613	1.276	0.0754	56.47
1	rs2502959	24216861	A	C	1.671	0.1356	0.0001533	1.36871	0.101101	0.00184782	2.014e-06	5.669e-05	1.4699	1.4817	0.2381	28.16	0.7997	0.2941	0.4473	1.01491	0.1666	0.7525	4	8.595e-05	0.1183	1.3203	1.2381	0.0275	67.17
1	rs2501396	24217620	T	A	1.671	0.1356	0.0001533	1.34891	0.100892	0.00294107	3.481e-06	0.000237	1.4559	1.4728	0.2052	37.69	0.7996	0.2941	0.4472	1.01501	0.169	0.7518	4	0.0001223	0.1222	1.3128	1.2338	0.0298	66.54
1	rs6424126	24217088	A	G	1.671	0.1356	0.0001533	1.34943	0.100839	0.00288904	3.414e-06	0.0002292	1.4561	1.473	0.2059	37.49	0.7989	0.2942	0.4453	1.01501	0.1645	0.7518	4	0.0001312	0.1256	1.3094	1.232	0.0276	67.16
1	rs61778196	24215473	T	G	1.671	0.1356	0.0001533	-	-	-	-	-	-	-	-	-	0.7845	0.2938	0.4087	-	-	-	2	0.001991	0.6311	1.4632	1.1975	0.0195	81.69
1	rs6699263	24215477	T	G	1.671	0.1356	0.0001533	-	-	-	-	-	-	-	-	-	0.7845	0.2938	0.4087	-	-	-	2	0.001991	0.6311	1.4632	1.1975	0.0195	81.69
1	rs2501395	24216811	T	C	1.671	0.1356	0.0001533	1.36868	0.101102	0.00184936	2.016e-06	5.682e-05	1.4698	1.4817	0.238	28.17	0.8023	0.294	0.4538	1.01562	0.082	0.7414	4	0.002351	0.1881	1.1878	1.2091	0.0016	80.41
1	rs2502958	24216723	C	T	1.671	0.1356	0.0001533	1.36865	0.101103	0.00185095	2.017e-06	5.697e-05	1.4698	1.4817	0.238	28.19	0.8023	0.294	0.4538	1.01379	0.0761	0.7707	4	0.00341	0.1899	1.1731	1.2085	0.0011	81.24
1	rs7554234	24215749	T	C	1.671	0.1356	0.0001533	-	-	-	-	-	-	-	-	-	0.7848	0.2939	0.4096	1.01491	0.2915	0.7523	3	0.004668	0.5865	1.3784	1.1493	0.03	71.49
1	rs2502961	24217567	A	G	1.671	0.1356	0.0001533	1.34894	0.100888	0.00293774	3.477e-06	0.0002366	1.4559	1.4729	0.2052	37.68	0.7992	0.2942	0.446	1.01501	0.0612	0.7518	4	0.0145	0.2074	1.1249	1.1999	0.0005	83.15
1	rs4259581	24217026	C	T	1.671	0.1356	0.0001533	1.34955	0.100825	0.00287737	3.399e-06	0.0002276	1.4562	1.4731	0.2061	37.45	0.7989	0.2942	0.4454	1.01501	0.0457	0.7518	4	0.06008	0.2171	1.077	1.1977	0.0001	85.24
1	rs2502957	24216541	T	C	1.671	0.1356	0.0001533	1.36845	0.101108	0.00186084	2.03e-06	5.787e-05	1.4697	1.4816	0.2376	28.29	0.8023	0.294	0.4539	1.01491	0.0351	0.7521	4	0.1585	0.2188	1.0462	1.2014	0	86.79
1	rs2501392	24216181	G	C	1.671	0.1356	0.0001533	1.36824	0.10111	0.00187113	2.042e-06	5.886e-05	1.4695	1.4815	0.2373	28.4	0.7836	0.2938	0.4065	1.01501	0.0351	0.7521	4	0.162	0.2294	1.0458	1.1971	0	86.88
1	rs2502964	24218064	A	G	1.671	0.1356	0.0001533	1.34858	0.100959	0.00298432	3.535e-06	0.0002421	1.4557	1.4727	0.2048	37.81	0.8445	0.2848	0.5529	1.01501	0.034	0.7518	4	0.1876	0.203	1.0419	1.2035	0.0001	86.31
1	rs2502965	24218276	G	A	1.671	0.1356	0.0001533	1.34851	0.100967	0.00299102	3.543e-06	0.000243	1.4557	1.4727	0.2047	37.83	0.7996	0.2941	0.4472	1.01501	0.034	0.7518	4	0.1928	0.2228	1.0414	1.1962	0.0001	86.47
1	rs12752830	24217981	T	C	1.671	0.1356	0.0001533	1.3487	0.100933	0.00296777	3.514e-06	0.0002402	1.4558	1.4728	0.2049	37.77	0.8446	0.2848	0.5531	1.01501	0.0314	0.7518	4	0.243	0.2041	1.0346	1.2033	0.0001	86.57
1	rs2502960	24217513	C	T	1.671	0.1356	0.0001533	1.34896	0.100883	0.00293534	3.474e-06	0.0002363	1.4559	1.4729	0.2053	37.68	0.7992	0.2942	0.4461	1.01501	0.0297	0.7518	4	0.2934	0.2246	1.0296	1.1959	0	86.88
4	rs4689908	4637516	A	T	2.263	0.2168	0.0001661	1.19801	0.108387	0.0955536	0.001496	0.1371	1.3605	1.6015	0.0087	85.48	0.9039	0.2286	0.6585	0.993223	0.0534	0.8227	4	0.1926	0.1913	1.0615	1.2103	0.0014	80.62
4	rs112105152	4637724	T	G	2.263	0.2168	0.0001661	1.19787	0.108384	0.0957532	0.001501	0.1372	1.3604	1.6014	0.0087	85.48	0.9037	0.2285	0.6578	0.993819	0.0466	0.8372	4	0.2483	0.19	1.0488	1.2091	0.0012	81.07
4	rs10031449	4638781	C	A	2.226	0.2146	0.0001926	-	-	-	-	-	-	-	-	-	0.9085	0.2284	0.6744	0.99372	0.2554	0.834	3	0.03947	0.418	1.3161	1.2725	0.0073	79.68
1	rs6669556	24228618	C	T	1.615	0.1286	0.0001947	1.33829	0.10152	0.00402296	5.057e-06	6.693e-05	1.4384	1.446	0.2513	24	0.8025	0.2655	0.4072	0.985506	0.1421	0.6868	4	0.0002256	0.1215	1.2815	1.2179	0.0265	67.48
4	rs10012393	4637186	A	G	2.233	0.2168	0.0002114	1.19775	0.108385	0.0959424	0.001655	0.135	1.3566	1.5898	0.0102	84.86	0.9044	0.2285	0.6603	0.993223	0.0273	0.8227	4	0.5763	0.1912	1.0147	1.202	0.0009	81.76
1	rs6691618	24215595	C	T	1.653	0.1357	0.0002118	1.36751	0.101122	0.00190799	2.667e-06	2.868e-05	1.4633	1.4714	0.2626	20.33	0.7389	0.3048	0.3207	1.01491	0.537	0.7522	4	2.306e-05	0.06038	1.3885	1.305	0.0951	52.87
1	rs2501389	24215618	C	G	1.653	0.1357	0.0002118	1.3676	0.101123	0.00190393	2.661e-06	2.844e-05	1.4634	1.4714	0.2627	20.27	0.7837	0.2938	0.4068	1.01491	0.2788	0.7523	4	3.607e-05	0.0721	1.3647	1.2734	0.0743	56.67
1	rs2501390	24215796	A	G	1.653	0.1357	0.0002118	1.3678	0.101118	0.00189335	2.644e-06	2.791e-05	1.4635	1.4715	0.2631	20.15	0.784	0.2938	0.4075	1.01491	0.0602	0.7523	4	0.01496	0.2152	1.1231	1.1976	0.0004	83.46
1	rs3003322	24215574	T	C	1.653	0.1357	0.0002118	1.36731	0.101118	0.00191643	2.681e-06	2.92e-05	1.4631	1.4713	0.2622	20.46	0.7845	0.2938	0.4087	1.01491	0.0351	0.7522	4	0.1679	0.2298	1.0451	1.1942	0.0001	86.52
1	rs6682096	24215592	G	A	1.653	0.1357	0.0002118	1.36746	0.101121	0.00190999	2.67e-06	2.88e-05	1.4633	1.4714	0.2625	20.36	0.7389	0.3048	0.3207	1.01491	0.0351	0.7522	4	0.1721	0.2519	1.0447	1.187	0	86.72
18	rs12605310	69246497	G	A	2.46	0.2461	0.0002541	0.973313	0.102283	0.791424	0.2462	0.3762	1.1157	1.5061	0.0005	91.74	1.026	0.251	0.9189	1.00582	0.1234	0.8333	4	0.3478	0.2867	1.0698	1.1942	0.0056	76.15
4	rs10937879	4644275	G	C	2.168	0.2117	0.0002579	-	-	-	-	-	-	-	-	-	0.923	0.2289	0.7264	0.985309	0.027	0.6205	3	0.9033	0.3898	0.9968	1.2307	0.001	85.47
4	rs6824295	4614280	T	C	2.148	0.21	0.0002718	1.23664	0.104812	0.0426574	0.0005838	0.09479	1.3806	1.5817	0.0186	81.93	0.9269	0.2285	0.7396	0.996905	0.0674	0.9186	4	0.06604	0.1627	1.1028	1.2206	0.0028	78.72
4	rs4689904	4628054	A	G	2.187	0.2164	0.0002991	1.21519	0.108256	0.0718061	0.001247	0.1165	1.3669	1.5822	0.0152	83.04	0.9057	0.2286	0.6649	0.992032	0.5592	0.7902	4	0.005672	0.1775	1.2757	1.2966	0.0313	66.12
4	rs10013623	4632491	A	G	2.187	0.2164	0.0002991	1.19888	0.108318	0.0940128	0.001833	0.1301	1.3523	1.5727	0.013	83.79	0.9067	0.2285	0.668	0.993919	0.3052	0.8395	4	0.009664	0.2002	1.2479	1.2576	0.0248	67.98
4	rs28826086	4632772	T	C	2.187	0.2164	0.0002991	1.17053	0.107507	0.143025	0.003494	0.1558	1.3247	1.5555	0.0097	85.06	0.9058	0.2285	0.665	0.99362	0.2314	0.8309	4	0.01897	0.2229	1.2145	1.2331	0.0194	69.71
4	rs10008114	4632778	T	C	2.187	0.2164	0.0002991	1.17052	0.107508	0.143047	0.003495	0.1558	1.3247	1.5555	0.0097	85.06	0.9058	0.2285	0.665	0.99362	0.047	0.8309	4	0.2888	0.2065	1.045	1.1898	0.0025	79.02
4	rs1596015	4633143	C	T	2.187	0.2164	0.0002991	1.18162	0.107506	0.120577	0.002708	0.1456	1.3348	1.5622	0.0108	84.6	0.905	0.2285	0.6623	0.99362	0.027	0.8309	4	0.5972	0.2002	1.0137	1.1902	0.0015	80.59
5	rs275471	6837338	C	T	1.7	0.1473	0.0003161	0.825963	0.111199	0.0855259	0.4248	0.651	1.0734	1.1773	0.0001	93.46	1.148	0.231	0.549	0.998401	0.0304	0.9598	4	0.7787	0.4632	1.0081	1.0996	0.001	81.5
18	rs12608348	69249841	C	G	2.374	0.2416	0.0003445	0.977446	0.101849	0.82277	0.2365	0.3738	1.1175	1.4827	0.0007	91.27	1.012	0.2519	0.9627	1.00602	0.253	0.8286	4	0.2841	0.3266	1.0931	1.2175	0.0084	74.38
4	rs2165431	4623730	T	C	2.165	0.2167	0.000364	1.18908	0.103476	0.0942079	0.002318	0.1376	1.329	1.5567	0.0126	83.94	0.9395	0.2288	0.7851	0.99551	0.027	0.8807	4	0.5151	0.1751	1.0169	1.1962	0.0017	80.24
6	rs2223373	132620876	G	C	2.648	0.2738	0.0003768	1.00884	0.0989902	0.929172	0.1961	0.3418	1.1279	1.5802	0.0009	90.9	-	-	-	0.733447	0.1011	0.0309	3	0.2602	0.5527	0.9258	1.1591	0	90.38
6	rs2206064	132620994	C	T	2.648	0.2738	0.0003768	1.00887	0.0989868	0.928874	0.196	0.3418	1.1279	1.5802	0.0009	90.9	-	-	-	0.737271	0.101	0.03203	3	0.2738	0.5473	0.9278	1.1605	0	90.28
4	rs4689901	4614447	T	C	2.091	0.2077	0.000384	1.23629	0.104811	0.0429378	0.0006574	0.08868	1.3754	1.5594	0.0239	80.4	0.9272	0.2285	0.7407	0.997902	0.6676	0.9444	4	0.002684	0.1298	1.294	1.3125	0.0502	61.58
4	rs16835946	4613721	G	C	2.042	0.2012	0.0003884	1.2394	0.105022	0.0409262	0.0005531	0.07945	1.3793	1.5446	0.0278	79.34	0.9213	0.2287	0.7202	0.996008	0.024	0.8949	4	0.5087	0.1697	1.0154	1.2045	0.0009	81.8
13	rs4151448	48917673	G	A	2.808	0.2914	0.0003966	1.0186	0.128229	0.885694	0.1191	0.3311	1.2007	1.6351	0.0014	90.14	-	-	-	1.07466	0.03	0.4763	3	0.006703	0.1603	1.082	1.2723	0.0041	81.79
13	rs4151474	48921540	A	T	2.808	0.2914	0.0003966	-	-	-	-	-	-	-	-	-	-	-	-	1.07455	0.1562	0.477	2	0.03756	0.2773	1.3315	1.6832	0.0037	88.15
4	rs4689903	4626812	C	G	2.107	0.212	0.0004386	1.24084	0.114783	0.0601154	0.000878	0.08675	1.3991	1.5691	0.0281	79.27	0.8964	0.2287	0.6327	0.992826	0.1333	0.811	4	0.02075	0.1942	1.1919	1.2222	0.013	72.16
4	rs1510798	4629166	T	G	2.107	0.212	0.0004386	1.21832	0.108095	0.0677203	0.001263	0.1052	1.3641	1.5543	0.0213	81.13	0.8943	0.2287	0.6251	0.993223	0.0296	0.8213	4	0.5078	0.1971	1.0188	1.1931	0.0014	80.71
4	rs4689179	4626713	A	G	2.107	0.212	0.0004386	1.21543	0.108499	0.0721482	0.001363	0.1075	1.3625	1.5528	0.0209	81.26	0.8933	0.2286	0.6217	0.993422	0.0253	0.8258	4	0.6147	0.1988	1.0123	1.1916	0.0013	80.83
4	rs6812212	4617932	G	A	2.114	0.2137	0.0004595	1.2227	0.104372	0.0540512	0.001082	0.1032	1.3587	1.5575	0.0213	81.13	0.9368	0.2289	0.7756	0.996506	0.0367	0.9082	4	0.2946	0.1662	1.0361	1.2047	0.0018	79.97
13	rs7335353	48913610	T	G	2.756	0.2895	0.0004638	-	-	-	-	-	-	-	-	-	-	-	-	1.07455	0.03	0.4769	2	0.006054	0.2874	1.0854	1.6468	0.0012	90.45
13	rs4151442	48902121	C	A	2.756	0.2895	0.0004638	-	-	-	-	-	-	-	-	-	-	-	-	-	-	-	-	-	-	-	-	-	-
4	rs58933919	4635658	CA	C	2.017	0.2021	0.0005186	-	-	-	-	-	-	-	-	-	0.9123	0.2293	0.6888	-	-	-	2	0.0193	0.431	1.4258	1.3666	0.0094	85.16
4	rs6813914	4624719	T	C	2.086	0.2123	0.0005329	1.18785	0.103286	0.0955769	0.00258	0.1306	1.323	1.5268	0.0171	82.42	0.928	0.2289	0.7442	0.995012	0.0583	0.8673	4	0.1537	0.1865	1.0713	1.1909	0.005	76.66
4	rs55821780	4635208	G	A	1.999	0.2003	0.0005467	1.16397	0.107498	0.157806	0.003979	0.1413	1.3136	1.4856	0.0174	82.33	0.8891	0.2287	0.6074	0.993819	0.0334	0.8371	4	0.4807	0.2275	1.0222	1.1673	0.0033	78.19
6	rs7762654	132620744	A	G	2.316	0.2439	0.0005747	1.00919	0.0990072	0.926345	0.1673	0.3408	1.135	1.4838	0.0016	89.96	-	-	-	0.737713	0.101	0.03232	3	0.3159	0.6011	0.9342	1.1322	0	89.97
4	rs4689907	4634209	T	C	2.065	0.2119	0.0006208	1.16886	0.107536	0.146792	0.004476	0.1462	1.3133	1.5088	0.0166	82.57	0.8983	0.2283	0.6385	0.993919	0.203	0.84	4	0.02615	0.2266	1.1975	1.2105	0.0281	67
4	rs28454673	4636296	T	C	2.065	0.2119	0.0006208	1.19788	0.108387	0.0957487	0.002355	0.1185	1.3411	1.5256	0.0221	80.9	0.8969	0.2283	0.6337	0.993819	0.1335	0.8372	4	0.03142	0.2094	1.1726	1.2032	0.0179	70.25
4	rs4689906	4633550	G	A	2.065	0.2119	0.0006208	1.17903	0.107474	0.125433	0.003562	0.1362	1.3223	1.5146	0.0183	82.03	0.8985	0.2283	0.6394	0.99362	0.0449	0.8311	4	0.3135	0.2155	1.0412	1.1767	0.0041	77.41
4	rs1596014	4633297	T	A	2.065	0.2119	0.0006208	1.16991	0.107507	0.144385	0.004372	0.1452	1.3142	1.5094	0.0168	82.51	0.8986	0.2283	0.6396	0.993919	0.0401	0.84	4	0.3831	0.2197	1.0324	1.1728	0.004	77.48
4	rs10026856	4632552	T	A	2.065	0.2119	0.0006208	1.1986	0.108324	0.0944572	0.002314	0.1179	1.3416	1.526	0.0223	80.86	0.8993	0.2283	0.642	0.993919	0.031	0.8393	4	0.497	0.2059	1.0201	1.1817	0.0025	79.02
4	rs1510797	4628851	C	A	2.045	0.2094	0.0006337	-	-	-	-	-	-	-	-	-	0.8932	0.2288	0.6216	0.993521	0.0718	0.8298	3	0.4011	0.4208	1.0562	1.2028	0.0037	82.17
4	rs113928962	4618051	G	C	2.052	0.2111	0.0006623	1.22278	0.104344	0.0539136	0.001209	0.096	1.3536	1.5333	0.0279	79.31	0.9358	0.2289	0.7719	0.996506	0.033	0.9082	4	0.353	0.1703	1.0291	1.1969	0.0023	79.37
4	rs28411716	4613796	G	C	1.932	0.1951	0.0007337	1.2378	0.104971	0.0420595	0.0007013	0.0659	1.3679	1.5002	0.0445	75.24	1.105	0.2181	0.6463	0.998102	0.1814	0.9506	4	0.002862	0.06173	1.2583	1.2691	0.0772	56.14
4	rs6853673	4614187	T	G	2.023	0.2101	0.0008024	1.23785	0.104894	0.041873	0.0009068	0.08046	1.3653	1.53	0.0365	77.15	0.9306	0.2283	0.7528	0.997902	0.0262	0.9445	4	0.4381	0.1687	1.0196	1.1972	0.0019	79.85
4	rs16835979	4635276	A	C	1.991	0.2057	0.0008184	1.16277	0.107535	0.160809	0.00521	0.1435	1.305	1.4787	0.0205	81.37	0.8983	0.2288	0.6392	0.994217	0.1653	0.8463	4	0.03563	0.2286	1.1772	1.1936	0.0295	66.59
5	rs275474	6836887	A	C	1.685	0.1561	0.0008345	-	-	-	-	-	-	-	-	-	1.098	0.2348	0.6906	0.996506	0.0479	0.9123	3	0.332	0.2918	1.0446	1.2136	0.0055	80.76
4	rs2033958	4610628	C	A	2.029	0.2125	0.0008691	-	-	-	-	-	-	-	-	-	0.9314	0.2531	0.779	-	-	-	2	0.01781	0.3959	1.4705	1.3915	0.0185	81.98
5	rs188011	6835899	T	C	1.681	0.1561	0.0008757	0.826943	0.111307	0.0877912	0.588	0.6595	1.0503	1.1691	0.0002	92.7	1.1	0.2344	0.6853	0.9992	0.0304	0.9806	4	0.8447	0.5193	1.0056	1.0828	0.0028	78.74
5	rs275477	6835195	A	G	1.675	0.156	0.0009469	0.828172	0.111327	0.0903558	0.5877	0.6594	1.0504	1.1678	0.0002	92.6	1.102	0.2343	0.6779	0.998601	0.0304	0.9656	4	0.8584	0.5199	1.0051	1.0822	0.003	78.48
4	rs10022279	4635372	C	T	1.93	0.1992	0.0009669	1.16393	0.107499	0.157918	0.00495	0.1338	1.3046	1.4577	0.0255	79.97	0.8883	0.2286	0.6044	0.993819	0.0334	0.8372	4	0.4948	0.2361	1.0215	1.1573	0.0053	76.43
4	rs4689905	4631572	G	A	1.934	0.2021	0.001097	1.17174	0.107405	0.140038	0.004587	0.1269	1.3085	1.462	0.0286	79.14	0.8855	0.2289	0.5953	0.993819	0.0334	0.8361	4	0.4921	0.2351	1.0217	1.1578	0.0054	76.33
13	rs4151434	48893242	A	G	2.293	0.2572	0.001249	1.01368	0.126064	0.914148	0.1293	0.3368	1.1873	1.4784	0.0044	87.69	-	-	-	1.07186	0.1553	0.4918	3	0.1365	0.2242	1.1459	1.2795	0.015	76.2
13	rs7324532	48891414	G	A	2.059	0.2324	0.001884	1.01388	0.128222	0.914412	0.1106	0.3337	1.1961	1.407	0.0076	85.96	-	-	-	1.08883	0.0296	0.3078	3	0.001439	0.1659	1.0955	1.2066	0.0205	74.29
6	rs17718924	132633933	C	T	2.554	0.3018	0.001889	0.995302	0.0983528	0.961812	0.3591	0.367	1.0895	1.527	0.003	88.65	-	-	-	0.721661	0.075	0.02355	3	0.004816	0.6824	0.8479	1.0971	0	90.3
20	rs60204999	16062019	C	T	1.865	0.2007	0.001904	1.00417	0.111668	0.970287	0.123	0.3455	1.1624	1.3381	0.007	86.24	1.05	0.2631	0.852	1.01461	0.2863	0.6729	4	0.1458	0.2781	1.1351	1.1915	0.0559	60.35
20	rs6135660	16061886	T	C	1.786	0.1902	0.002277	1.00839	0.102423	0.934999	0.1291	0.3403	1.1467	1.3122	0.0081	85.72	1.171	0.2244	0.4815	1.01593	0.1654	0.5979	4	0.1251	0.2004	1.1213	1.1798	0.0587	59.77
7	rs11976350	113422925	C	G	1.804	0.1941	0.002371	1.00043	0.10619	0.996795	0.1436	0.3533	1.146	1.3137	0.0077	85.92	1.017	0.2346	0.9432	1.00692	0.4451	0.8552	4	0.1728	0.3038	1.1228	1.1839	0.0605	59.39
7	rs35900354	113413684	G	A	1.804	0.1941	0.002371	0.999005	0.106255	0.992528	0.1467	0.3556	1.1449	1.3128	0.0076	85.98	0.9421	0.2382	0.8025	1.00501	0.0809	0.8948	4	0.3657	0.3599	1.055	1.1115	0.0369	64.66
13	rs2006125	48888664	A	G	2.084	0.2448	0.002713	1.01128	0.125917	0.929001	0.1467	0.3421	1.1764	1.4082	0.0086	85.51	-	-	-	1.07176	0.1266	0.4921	3	0.1471	0.2245	1.1293	1.2311	0.0273	72.23
20	rs1885946	16059399	G	A	1.793	0.2008	0.003634	1.00439	0.113889	0.969322	0.1421	0.3489	1.1565	1.3107	0.0121	84.13	1.03	0.2638	0.9111	1.01613	0.0279	0.6414	4	0.3389	0.2919	1.0259	1.1122	0.0485	61.95
7	rs2396683	113405975	G	A	1.802	0.203	0.003716	-	-	-	-	-	-	-	-	-	0.9946	0.2416	0.982	1.0017	0.125	0.9654	3	0.1635	0.3364	1.1454	1.2046	0.0393	69.11
7	rs201316137	113386270	A	T	1.802	0.203	0.003716	0.993693	0.10627	0.952522	0.1961	0.3694	1.1294	1.3049	0.0094	85.18	0.9692	0.2415	0.897	1.0017	0.2584	0.9654	4	0.2722	0.3672	1.0955	1.1445	0.0649	58.51
7	rs17136629	113433720	G	A	1.802	0.203	0.003716	1.00872	0.106083	0.934741	0.1567	0.3448	1.1424	1.3139	0.0113	84.42	1.016	0.2422	0.948	1.00381	0.117	0.9214	4	0.2735	0.3076	1.0798	1.1295	0.065	58.5
7	rs28767818	113386527	A	C	1.802	0.203	0.003716	0.99378	0.10622	0.953156	0.196	0.3693	1.1294	1.305	0.0094	85.18	0.9688	0.2415	0.8955	1.0017	0.0819	0.9655	4	0.4209	0.3708	1.0494	1.1056	0.0506	61.48
7	rs151068743	113397833	C	T	1.802	0.203	0.003716	1.00091	0.106187	0.993148	0.1763	0.3576	1.1357	1.3092	0.0103	84.82	0.9947	0.2416	0.9825	1.0019	0.0344	0.9609	4	0.6109	0.3528	1.0164	1.0968	0.0428	63.24
7	rs73716333	113403512	T	C	1.802	0.203	0.003716	1.00078	0.106195	0.99413	0.1766	0.3578	1.1356	1.3092	0.0103	84.83	0.9946	0.2416	0.982	1.0017	0.0342	0.9654	4	0.6165	0.3535	1.0161	1.0966	0.0427	63.27
7	rs11976103	113425854	T	A	1.802	0.203	0.003716	1.00037	0.106183	0.997244	0.1778	0.3585	1.1352	1.3089	0.0102	84.85	1.017	0.2422	0.9452	0.998301	0.032	0.9642	4	0.6248	0.3406	1.0148	1.0989	0.0424	63.34
7	rs58670017	113379748	C	T	1.802	0.203	0.003716	0.992381	0.10625	0.942614	0.2	0.3716	1.1282	1.3041	0.0092	85.25	0.9942	0.2417	0.9809	1.0016	0.0352	0.9663	4	0.6286	0.3669	1.0159	1.0943	0.0423	63.37
7	rs73716332	113394853	C	T	1.802	0.203	0.003716	1.00096	0.106181	0.992788	0.1762	0.3575	1.1357	1.3093	0.0103	84.82	0.9947	0.2416	0.9825	0.998301	0.032	0.9652	4	0.6317	0.3538	1.0145	1.0961	0.0423	63.37
7	rs6975286	113370826	T	C	1.802	0.203	0.003716	0.99135	0.106254	0.934837	0.2031	0.3733	1.1273	1.3035	0.0091	85.3	0.9943	0.2417	0.981	0.998301	0.032	0.9644	4	0.6502	0.3691	1.0137	1.0932	0.0417	63.5
7	rs151301023	113389010	G	GAAA	1.8	0.2029	0.003756	-	-	-	-	-	-	-	-	-	-	-	-	-	-	-	-	-	-	-	-	-	-
20	rs1885947	16059622	T	A	1.756	0.2003	0.004933	-	-	-	-	-	-	-	-	-	1.082	0.2636	0.765	-	-	-	2	0.01556	0.1437	1.4708	1.4208	0.1436	53.26
7	rs7790799	113357022	T	G	1.766	0.2024	0.004977	0.991596	0.10585	0.936453	0.2181	0.3762	1.1224	1.2896	0.0115	84.34	0.9961	0.2416	0.9871	-	-	-	3	0.2534	0.3604	1.105	1.1876	0.0369	69.69
4	rs10027314	4677394	C	G	1.604	0.1724	0.006156	1.16094	0.0979008	0.12744	0.007388	0.0778	1.2562	1.3228	0.103	62.39	0.8763	0.2346	0.5735	0.997403	0.6416	0.9276	4	0.02101	0.1392	1.2011	1.2008	0.185	37.84
1	rs55811335	24214309	TA	T	1.763	0.2327	0.01477	-	-	-	-	-	-	-	-	-	-	-	-	-	-	-	-	-	-	-	-	-	-

## Sheet: Supplementary Table 3
					UAE + BBJ Cohort
CHR	SNP	BP	A1	A2	P	P(R)	OR	OR(R)	Q	I
7	rs78595611	94864219	G	A	-	-	-	-	-	-
19	rs4001941	41426424	A	G	0.005482	0.4044	0.7813	0.7387	0.0001	93.85
19	rs117074522	15888371	G	A	-	-	-	-	-	-
5	rs275475	6835817	A	G	0.1004	0.5941	1.1522	1.2474	0	95.5
18	rs66504828	69256427	A	T	-	-	-	-	-	-
18	rs34263279	69258075	A	G	0.1702	0.3513	1.1366	1.8259	0	94.81
18	rs11664515	69256044	G	A	0.1384	0.3422	1.1479	1.8365	0	94.72
5	rs275476	6835281	T	C	0.1138	0.5975	1.1464	1.2412	0	95.35
4	rs16836018	4661428	C	T	0.0009982	0.1913	1.3699	1.682	0.0006	91.57
19	rs116870522	15875596	T	C	-	-	-	-	-	-
19	rs199880173	15832963	G	GATATGCTGGATATT	-	-	-	-	-	-
13	rs17349061	48882831	G	A	0.07214	0.3287	1.2341	1.9809	0	94.26
19	rs143946739	15905891	T	C	-	-	-	-	-	-
7	rs9649196	94884299	A	T	0.001628	0.5918	0.6845	0.792	0.0008	91.16
6	rs9493284	132640170	T	C	0.1123	0.3422	1.1564	1.7088	0	94.32
6	rs9493286	132641949	A	G	0.1114	0.3421	1.1572	1.7089	0	94.31
6	rs9388981	132635646	T	G	0.1119	0.3421	1.1567	1.7089	0	94.32
7	rs73716338	113470509	A	G	0.0008376	0.21	1.3194	1.3852	0.0022	89.35
7	rs76361654	113458791	A	G	0.001685	0.2575	1.301	1.3654	0.0013	90.36
7	rs7796648	113460326	C	T	0.002334	0.2799	1.2908	1.3562	0.001	90.82
3	rs141291445	28725833	A	G	-	-	-	-	-	-
3	rs80290822	28731950	A	G	-	-	-	-	-	-
18	rs12605711	69252263	T	C	0.1508	0.3488	1.1466	1.7832	0	94.44
19	rs10406801	41427206	A	C	-	-	-	-	-	-
19	rs73555393	41429100	C	G	0.02531	0.4367	0.8106	0.7441	0.0001	93.52
19	rs11668711	41429158	G	A	0.02533	0.4368	0.8106	0.7441	0.0001	93.52
19	rs4001940	41426683	C	G	0.02531	0.4369	0.8105	0.7441	0.0001	93.52
20	rs11696648	16073210	A	G	0.01956	0.3649	1.22	1.3664	0.0002	93.02
7	rs73220014	94757259	C	T	0.0003164	0.4619	0.669	0.7775	0.0082	85.68
13	rs12161853	48785358	C	T	-	-	-	-	-	-
1	rs542405361	24218125	A	AAAAG	-	-	-	-	-	-
7	rs2463353	94814430	T	C	0.0006462	0.5958	0.6956	0.8239	0.0034	88.36
7	rs140205903	94812564	A	G	0.0006413	0.5945	0.6955	0.8235	0.0034	88.33
7	rs1234473	94819261	C	T	0.0006547	0.5976	0.6959	0.8244	0.0033	88.4
20	rs1575445	16064118	T	C	0.006409	0.3111	1.2783	1.3893	0.0005	91.65
20	rs79457948	16069695	A	G	0.007541	0.3221	1.272	1.3842	0.0005	91.85
20	rs1575443	16067472	G	A	0.007853	0.3245	1.2702	1.3831	0.0004	91.89
20	rs76425794	16069168	G	T	0.008386	0.328	1.267	1.3815	0.0004	91.97
7	rs854516	94888591	G	A	0.002326	0.608	0.6925	0.8007	0.0008	91.04
19	rs116951785	15891817	T	C	-	-	-	-	-	-
7	rs78227344	113458777	A	T	0.002975	0.2832	1.2828	1.347	0.0012	90.52
20	rs80064439	16066658	T	A	-	-	-	-	-	-
7	rs6962902	113451904	T	G	0.003495	0.2919	1.277	1.3427	0.0011	90.67
7	rs6963273	113452238	T	C	0.003477	0.2916	1.2772	1.3428	0.0011	90.66
13	rs2006126	48888885	T	C	0.08782	0.3305	1.2212	1.9499	0.0001	93.86
13	rs4151452	48918515	T	G	-	-	-	-	-	-
13	rs7333985	48946765	T	C	0.08019	0.3216	1.2341	2.0436	0.0001	93.76
13	rs73488925	48927108	G	A	0.0874	0.325	1.2275	2.0386	0.0001	93.81
13	rs3092888	48942814	T	C	0.08128	0.3219	1.2326	2.0431	0.0001	93.77
13	rs111850565	48926440	T	C	0.0876	0.3251	1.2273	2.0385	0.0001	93.81
13	rs58658780	48904285	T	C	0.1012	0.3314	1.2174	2.0292	0.0001	93.89
20	rs78380321	16064558	G	T	0.006494	0.3092	1.2756	1.3805	0.0006	91.41
7	rs28806178	94758301	A	G	0.0004565	0.4847	0.6762	0.7871	0.0083	85.63
7	rs145441533	94763850	C	G	0.000509	0.5131	0.678	0.7944	0.0071	86.21
7	rs6955083	94761960	A	G	0.0004579	0.4852	0.6763	0.7872	0.0083	85.64
4	rs1319007	4667346	C	G	0.003787	0.2168	1.3003	1.6467	0.0006	91.52
19	rs7257201	41413219	T	G	0.04036	0.4411	0.8252	0.7488	0.0001	93.26
7	rs1964201	94781476	G	A	0.0005398	0.4783	0.6783	0.7859	0.0088	85.45
19	rs4803403	41412942	G	A	0.04773	0.4534	0.8306	0.7537	0.0001	93.32
7	rs112144547	113474047	G	GT	-	-	-	-	-	-
7	rs113329864	94776491	T	C	0.0008008	0.5229	0.6877	0.8025	0.0083	85.63
7	rs7802596	94794511	C	G	0.0008501	0.5031	0.6885	0.7973	0.0089	85.37
7	rs1609193	94796037	A	G	0.0008998	0.5147	0.6898	0.8003	0.0082	85.67
7	rs7806202	94794828	G	A	0.0008745	0.5092	0.6891	0.7989	0.0086	85.52
7	rs1590027	94797301	G	C	0.0009267	0.5202	0.6904	0.8018	0.0079	85.82
7	rs1234474	94798152	A	G	0.0009357	0.5216	0.6907	0.8022	0.0078	85.87
4	rs34561578	4658868	TG	T	-	-	-	-	-	-
4	rs4689180	4659231	A	G	0.002456	0.1884	1.3404	1.6447	0.0017	89.8
4	rs10937880	4662882	T	C	0.003124	0.1973	1.3098	1.6446	0.0013	90.3
4	rs4689912	4659633	C	T	0.001371	0.1618	1.3466	1.5299	0.004	87.93
1	rs12750971	24219590	C	T	1.782e-06	0.001147	1.458	1.4828	0.1349	55.27
5	rs275469	6837873	G	A	0.1475	0.5895	1.123	1.1981	0	94.03
5	rs275470	6837840	T	C	0.1543	0.5909	1.1211	1.1969	0	93.98
7	rs4515473	113465620	G	T	-	-	-	-	-	-
7	rs11534004	113467444	G	A	0.002407	0.2016	1.2912	1.3584	0.0057	86.91
7	rs6466465	113456592	A	G	0.00726	0.2866	1.2563	1.3262	0.0024	89.14
4	rs4689910	4645546	T	G	0.001009	0.1488	1.3758	1.6572	0.0039	87.97
4	rs870142	4648047	T	C	0.002123	0.1746	1.3445	1.6369	0.0027	88.86
7	rs11979738	94826791	T	C	0.001879	0.6249	0.7226	0.847	0.006	86.73
1	rs2501391	24216118	G	A	9.271e-07	0.0003072	1.4872	1.5098	0.1706	46.73
1	rs7541728	24217092	G	A	1.621e-06	0.0008486	1.4731	1.5003	0.1451	52.9
5	rs199680413	6836199	T	TATA	-	-	-	-	-	-
7	rs1358383	94828572	G	A	0.002107	0.6274	0.725	0.8487	0.0063	86.6
7	rs1534368	94829726	A	G	0.002119	0.6284	0.7251	0.849	0.0062	86.63
7	rs11973330	94831434	A	C	0.002124	0.6285	0.7252	0.8491	0.0062	86.64
18	rs12969612	69249201	A	G	0.2012	0.3645	1.1289	1.5992	0.0002	93
4	rs28592984	4656292	C	T	0.003204	0.184	1.3297	1.6151	0.0029	88.71
1	rs6424125	24215662	T	G	-	-	-	-	-	-
5	rs275472	6837267	A	G	0.1706	0.5962	1.1161	1.1884	0.0001	93.68
18	rs1539920	69250731	T	A	0.192	0.3652	1.1305	1.5619	0.0002	92.73
7	rs989613	113446556	A	G	0.01376	0.3129	1.2297	1.3045	0.0024	89.17
7	rs1119660	113442839	C	A	0.01657	0.3292	1.2228	1.2988	0.002	89.53
13	rs74074128	48789065	C	T	-	-	-	-	-	-
4	rs16836008	4659109	C	T	0.003861	0.1825	1.3231	1.5974	0.0039	88
1	rs2501387	24214721	A	G	1.849e-06	0.0001322	1.4711	1.4869	0.2109	36.1
1	rs2501388	24214868	A	G	1.812e-06	0.0001271	1.4714	1.4872	0.2118	35.86
1	rs2501385	24214430	C	T	1.891e-06	0.0001372	1.4708	1.4867	0.2102	36.3
1	rs2502956	24214550	T	C	1.871e-06	0.0001344	1.471	1.4869	0.2106	36.19
1	rs9424338	24222735	G	T	4.282e-06	0.0005292	1.4409	1.4594	0.1804	44.26
1	rs9424399	24221935	G	A	4.562e-06	0.0006384	1.438	1.4576	0.1749	45.66
4	rs73203669	4641569	G	C	0.002665	0.1662	1.3353	1.5963	0.005	87.3
4	rs73203671	4641587	A	G	0.002665	0.1662	1.3353	1.5963	0.005	87.3
4	rs6858685	4642142	T	C	0.002871	0.1691	1.3327	1.5943	0.0048	87.4
4	rs931998	4639613	A	G	0.00133	0.1404	1.3647	1.6151	0.007	86.27
4	rs4689909	4643276	A	G	0.001264	0.1387	1.3667	1.6164	0.0071	86.19
4	rs10937878	4644060	T	G	-	-	-	-	-	-
1	rs2501386	24214583	A	G	2.125e-06	9.486e-05	1.4679	1.4816	0.2239	32.4
4	rs9991198	4617105	T	C	0.0004316	0.1012	1.39	1.6076	0.0124	84
5	rs201671	6835305	C	T	0.3577	0.6308	1.0854	1.198	0.0001	93.91
13	rs7995216	49098336	A	G	0.06645	0.3052	1.2426	1.7354	0.0009	90.98
1	rs2501393	24216393	T	G	2.034e-06	5.82e-05	1.4696	1.4816	0.2375	28.33
1	rs12736774	24217982	G	A	3.528e-06	0.0002421	1.4557	1.4727	0.2047	37.82
1	rs2501397	24217692	C	T	3.491e-06	0.0002382	1.4558	1.4728	0.2051	37.72
1	rs2502959	24216861	A	C	2.014e-06	5.669e-05	1.4699	1.4817	0.2381	28.16
1	rs2501396	24217620	T	A	3.481e-06	0.000237	1.4559	1.4728	0.2052	37.69
1	rs6424126	24217088	A	G	3.414e-06	0.0002292	1.4561	1.473	0.2059	37.49
1	rs61778196	24215473	T	G	-	-	-	-	-	-
1	rs6699263	24215477	T	G	-	-	-	-	-	-
1	rs2501395	24216811	T	C	2.016e-06	5.682e-05	1.4698	1.4817	0.238	28.17
1	rs2502958	24216723	C	T	2.017e-06	5.697e-05	1.4698	1.4817	0.238	28.19
1	rs7554234	24215749	T	C	-	-	-	-	-	-
1	rs2502961	24217567	A	G	3.477e-06	0.0002366	1.4559	1.4729	0.2052	37.68
1	rs4259581	24217026	C	T	3.399e-06	0.0002276	1.4562	1.4731	0.2061	37.45
1	rs2502957	24216541	T	C	2.03e-06	5.787e-05	1.4697	1.4816	0.2376	28.29
1	rs2501392	24216181	G	C	2.042e-06	5.886e-05	1.4695	1.4815	0.2373	28.4
1	rs2502964	24218064	A	G	3.535e-06	0.0002421	1.4557	1.4727	0.2048	37.81
1	rs2502965	24218276	G	A	3.543e-06	0.000243	1.4557	1.4727	0.2047	37.83
1	rs12752830	24217981	T	C	3.514e-06	0.0002402	1.4558	1.4728	0.2049	37.77
1	rs2502960	24217513	C	T	3.474e-06	0.0002363	1.4559	1.4729	0.2053	37.68
4	rs4689908	4637516	A	T	0.001496	0.1371	1.3605	1.6015	0.0087	85.48
4	rs112105152	4637724	T	G	0.001501	0.1372	1.3604	1.6014	0.0087	85.48
4	rs10031449	4638781	C	A	-	-	-	-	-	-
1	rs6669556	24228618	C	T	5.057e-06	6.693e-05	1.4384	1.446	0.2513	24
4	rs10012393	4637186	A	G	0.001655	0.135	1.3566	1.5898	0.0102	84.86
1	rs6691618	24215595	C	T	2.667e-06	2.868e-05	1.4633	1.4714	0.2626	20.33
1	rs2501389	24215618	C	G	2.661e-06	2.844e-05	1.4634	1.4714	0.2627	20.27
1	rs2501390	24215796	A	G	2.644e-06	2.791e-05	1.4635	1.4715	0.2631	20.15
1	rs3003322	24215574	T	C	2.681e-06	2.92e-05	1.4631	1.4713	0.2622	20.46
1	rs6682096	24215592	G	A	2.67e-06	2.88e-05	1.4633	1.4714	0.2625	20.36
18	rs12605310	69246497	G	A	0.2462	0.3762	1.1157	1.5061	0.0005	91.74
4	rs10937879	4644275	G	C	-	-	-	-	-	-
4	rs6824295	4614280	T	C	0.0005838	0.09479	1.3806	1.5817	0.0186	81.93
4	rs4689904	4628054	A	G	0.001247	0.1165	1.3669	1.5822	0.0152	83.04
4	rs10013623	4632491	A	G	0.001833	0.1301	1.3523	1.5727	0.013	83.79
4	rs28826086	4632772	T	C	0.003494	0.1558	1.3247	1.5555	0.0097	85.06
4	rs10008114	4632778	T	C	0.003495	0.1558	1.3247	1.5555	0.0097	85.06
4	rs1596015	4633143	C	T	0.002708	0.1456	1.3348	1.5622	0.0108	84.6
5	rs275471	6837338	C	T	0.4248	0.651	1.0734	1.1773	0.0001	93.46
18	rs12608348	69249841	C	G	0.2365	0.3738	1.1175	1.4827	0.0007	91.27
4	rs2165431	4623730	T	C	0.002318	0.1376	1.329	1.5567	0.0126	83.94
6	rs2223373	132620876	G	C	0.1961	0.3418	1.1279	1.5802	0.0009	90.9
6	rs2206064	132620994	C	T	0.196	0.3418	1.1279	1.5802	0.0009	90.9
4	rs4689901	4614447	T	C	0.0006574	0.08868	1.3754	1.5594	0.0239	80.4
4	rs16835946	4613721	G	C	0.0005531	0.07945	1.3793	1.5446	0.0278	79.34
13	rs4151448	48917673	G	A	0.1191	0.3311	1.2007	1.6351	0.0014	90.14
13	rs4151474	48921540	A	T	-	-	-	-	-	-
4	rs4689903	4626812	C	G	0.000878	0.08675	1.3991	1.5691	0.0281	79.27
4	rs1510798	4629166	T	G	0.001263	0.1052	1.3641	1.5543	0.0213	81.13
4	rs4689179	4626713	A	G	0.001363	0.1075	1.3625	1.5528	0.0209	81.26
4	rs6812212	4617932	G	A	0.001082	0.1032	1.3587	1.5575	0.0213	81.13
13	rs7335353	48913610	T	G	-	-	-	-	-	-
13	rs4151442	48902121	C	A	-	-	-	-	-	-
4	rs58933919	4635658	CA	C	-	-	-	-	-	-
4	rs6813914	4624719	T	C	0.00258	0.1306	1.323	1.5268	0.0171	82.42
4	rs55821780	4635208	G	A	0.003979	0.1413	1.3136	1.4856	0.0174	82.33
6	rs7762654	132620744	A	G	0.1673	0.3408	1.135	1.4838	0.0016	89.96
4	rs4689907	4634209	T	C	0.004476	0.1462	1.3133	1.5088	0.0166	82.57
4	rs28454673	4636296	T	C	0.002355	0.1185	1.3411	1.5256	0.0221	80.9
4	rs4689906	4633550	G	A	0.003562	0.1362	1.3223	1.5146	0.0183	82.03
4	rs1596014	4633297	T	A	0.004372	0.1452	1.3142	1.5094	0.0168	82.51
4	rs10026856	4632552	T	A	0.002314	0.1179	1.3416	1.526	0.0223	80.86
4	rs1510797	4628851	C	A	-	-	-	-	-	-
4	rs113928962	4618051	G	C	0.001209	0.096	1.3536	1.5333	0.0279	79.31
4	rs28411716	4613796	G	C	0.0007013	0.0659	1.3679	1.5002	0.0445	75.24
4	rs6853673	4614187	T	G	0.0009068	0.08046	1.3653	1.53	0.0365	77.15
4	rs16835979	4635276	A	C	0.00521	0.1435	1.305	1.4787	0.0205	81.37
5	rs275474	6836887	A	C	-	-	-	-	-	-
4	rs2033958	4610628	C	A	-	-	-	-	-	-
5	rs188011	6835899	T	C	0.588	0.6595	1.0503	1.1691	0.0002	92.7
5	rs275477	6835195	A	G	0.5877	0.6594	1.0504	1.1678	0.0002	92.6
4	rs10022279	4635372	C	T	0.00495	0.1338	1.3046	1.4577	0.0255	79.97
4	rs4689905	4631572	G	A	0.004587	0.1269	1.3085	1.462	0.0286	79.14
13	rs4151434	48893242	A	G	0.1293	0.3368	1.1873	1.4784	0.0044	87.69
13	rs7324532	48891414	G	A	0.1106	0.3337	1.1961	1.407	0.0076	85.96
6	rs17718924	132633933	C	T	0.3591	0.367	1.0895	1.527	0.003	88.65
20	rs60204999	16062019	C	T	0.123	0.3455	1.1624	1.3381	0.007	86.24
20	rs6135660	16061886	T	C	0.1291	0.3403	1.1467	1.3122	0.0081	85.72
7	rs11976350	113422925	C	G	0.1436	0.3533	1.146	1.3137	0.0077	85.92
7	rs35900354	113413684	G	A	0.1467	0.3556	1.1449	1.3128	0.0076	85.98
13	rs2006125	48888664	A	G	0.1467	0.3421	1.1764	1.4082	0.0086	85.51
20	rs1885946	16059399	G	A	0.1421	0.3489	1.1565	1.3107	0.0121	84.13
7	rs2396683	113405975	G	A	-	-	-	-	-	-
7	rs201316137	113386270	A	T	0.1961	0.3694	1.1294	1.3049	0.0094	85.18
7	rs17136629	113433720	G	A	0.1567	0.3448	1.1424	1.3139	0.0113	84.42
7	rs28767818	113386527	A	C	0.196	0.3693	1.1294	1.305	0.0094	85.18
7	rs151068743	113397833	C	T	0.1763	0.3576	1.1357	1.3092	0.0103	84.82
7	rs73716333	113403512	T	C	0.1766	0.3578	1.1356	1.3092	0.0103	84.83
7	rs11976103	113425854	T	A	0.1778	0.3585	1.1352	1.3089	0.0102	84.85
7	rs58670017	113379748	C	T	0.2	0.3716	1.1282	1.3041	0.0092	85.25
7	rs73716332	113394853	C	T	0.1762	0.3575	1.1357	1.3093	0.0103	84.82
7	rs6975286	113370826	T	C	0.2031	0.3733	1.1273	1.3035	0.0091	85.3
7	rs151301023	113389010	G	GAAA	-	-	-	-	-	-
20	rs1885947	16059622	T	A	-	-	-	-	-	-
7	rs7790799	113357022	T	G	0.2181	0.3762	1.1224	1.2896	0.0115	84.34
4	rs10027314	4677394	C	G	0.007388	0.0778	1.2562	1.3228	0.103	62.39
1	rs55811335	24214309	TA	T	-	-	-	-	-	-

## Sheet: Supplementary Table 4
					UAE + UK-BB Cohort
CHR	SNP	BP	A1	A2	P	P(R)	OR	OR(R)	Q	I
7	rs78595611	94864219	G	A	-	-	-	-	-	-
19	rs4001941	41426424	A	G	7.481e-05	0.4374	0.6253	0.7389	0.004	87.91
19	rs117074522	15888371	G	A	0.0001701	0.2781	2.9689	2.5164	0.0041	87.84
5	rs275475	6835817	A	G	5.683e-06	0.01901	1.6978	1.6052	0.1184	58.99
18	rs66504828	69256427	A	T	0.006617	0.5294	1.74	1.6385	0.0001	93.2
18	rs34263279	69258075	A	G	0.007783	0.5729	1.736	1.5868	0.0001	93.51
18	rs11664515	69256044	G	A	0.006663	0.5296	1.7389	1.6382	0.0001	93.21
5	rs275476	6835281	T	C	7.536e-06	0.01286	1.6877	1.6075	0.1379	54.57
4	rs16836018	4661428	C	T	0.001816	0.4042	1.6021	1.5344	0.0007	91.26
19	rs116870522	15875596	T	C	0.0002762	0.2815	2.8405	2.4057	0.0058	86.89
19	rs199880173	15832963	G	GATATGCTGGATATT	-	-	-	-	-	-
13	rs17349061	48882831	G	A	-	-	-	-	-	-
19	rs143946739	15905891	T	C	0.0006355	0.4528	3.1512	2.2523	0.0025	89.03
7	rs9649196	94884299	A	T	-	-	-	-	-	-
6	rs9493284	132640170	T	C	-	-	-	-	-	-
6	rs9493286	132641949	A	G	-	-	-	-	-	-
6	rs9388981	132635646	T	G	-	-	-	-	-	-
7	rs73716338	113470509	A	G	0.0002136	0.3875	1.5236	1.3302	0.0109	84.57
7	rs76361654	113458791	A	G	0.0002015	0.3766	1.5261	1.335	0.0117	84.27
7	rs7796648	113460326	C	T	0.0002055	0.3805	1.5253	1.3333	0.0114	84.37
3	rs141291445	28725833	A	G	7.517e-06	7.517e-06	6.481	6.481	0.9977	0
3	rs80290822	28731950	A	G	7.517e-06	7.517e-06	6.481	6.481	0.9978	0
18	rs12605711	69252263	T	C	0.004116	0.3981	1.7325	1.7496	0.0005	91.63
19	rs10406801	41427206	A	C	0.000122	0.3098	0.6002	0.6974	0.0219	80.97
19	rs73555393	41429100	C	G	0.000123	0.3113	0.6004	0.6978	0.0217	81.03
19	rs11668711	41429158	G	A	0.000123	0.3113	0.6004	0.6978	0.0217	81.03
19	rs4001940	41426683	C	G	0.000122	0.3098	0.6002	0.6974	0.0219	80.97
20	rs11696648	16073210	A	G	0.0001003	0.2565	1.6644	1.4516	0.0321	78.22
7	rs73220014	94757259	C	T	-	-	-	-	-	-
13	rs12161853	48785358	C	T	0.0001131	0.6449	3.7971	1.761	0.0193	81.73
1	rs542405361	24218125	A	AAAAG	9.377e-05	0.3567	1.6012	1.3549	0.035	77.49
7	rs2463353	94814430	T	C	-	-	-	-	-	-
7	rs140205903	94812564	A	G	-	-	-	-	-	-
7	rs1234473	94819261	C	T	-	-	-	-	-	-
20	rs1575445	16064118	T	C	0.0001155	0.2549	1.6576	1.4492	0.0332	77.96
20	rs79457948	16069695	A	G	0.0001173	0.2589	1.6571	1.4471	0.0326	78.1
20	rs1575443	16067472	G	A	0.000119	0.2619	1.6563	1.4455	0.0321	78.23
20	rs76425794	16069168	G	T	0.0001108	0.2474	1.6601	1.4535	0.0347	77.57
7	rs854516	94888591	G	A	-	-	-	-	-	-
19	rs116951785	15891817	T	C	0.0008943	0.3678	2.8567	2.3341	0.0039	88.02
7	rs78227344	113458777	A	T	0.0002747	0.3786	1.5127	1.3274	0.0131	83.77
20	rs80064439	16066658	T	A	0.0001128	0.2457	1.6544	1.4496	0.0363	77.18
7	rs6962902	113451904	T	G	0.0002997	0.3867	1.5091	1.3232	0.0125	83.96
7	rs6963273	113452238	T	C	0.0002997	0.3867	1.5091	1.3232	0.0125	83.96
13	rs2006126	48888885	T	C	-	-	-	-	-	-
13	rs4151452	48918515	T	G	-	-	-	-	-	-
13	rs7333985	48946765	T	C	-	-	-	-	-	-
13	rs73488925	48927108	G	A	-	-	-	-	-	-
13	rs3092888	48942814	T	C	-	-	-	-	-	-
13	rs111850565	48926440	T	C	-	-	-	-	-	-
13	rs58658780	48904285	T	C	-	-	-	-	-	-
20	rs78380321	16064558	G	T	0.0001327	0.2592	1.6427	1.4369	0.0352	77.46
7	rs28806178	94758301	A	G	-	-	-	-	-	-
7	rs145441533	94763850	C	G	-	-	-	-	-	-
7	rs6955083	94761960	A	G	-	-	-	-	-	-
4	rs1319007	4667346	C	G	0.003301	0.3989	1.5831	1.5295	0.0013	90.31
19	rs7257201	41413219	T	G	0.0006561	0.4197	0.6398	0.7336	0.0076	85.97
7	rs1964201	94781476	G	A	-	-	-	-	-	-
19	rs4803403	41412942	G	A	0.0007249	0.4227	0.6422	0.736	0.0078	85.87
7	rs112144547	113474047	G	GT	-	-	-	-	-	-
7	rs113329864	94776491	T	C	-	-	-	-	-	-
7	rs7802596	94794511	C	G	-	-	-	-	-	-
7	rs1609193	94796037	A	G	-	-	-	-	-	-
7	rs7806202	94794828	G	A	-	-	-	-	-	-
7	rs1590027	94797301	G	C	-	-	-	-	-	-
7	rs1234474	94798152	A	G	-	-	-	-	-	-
4	rs34561578	4658868	TG	T	0.00326	0.3428	1.5882	1.5622	0.0028	88.8
4	rs4689180	4659231	A	G	0.004812	0.3777	1.5541	1.5261	0.0022	89.33
4	rs10937880	4662882	T	C	0.005115	0.3789	1.5535	1.5313	0.0021	89.43
4	rs4689912	4659633	C	T	0.002012	0.3284	1.5358	1.4529	0.0067	86.41
1	rs12750971	24219590	C	T	0.000359	0.4421	1.5222	1.2846	0.0372	76.95
5	rs275469	6837873	G	A	8.339e-05	0.01961	1.537	1.4773	0.1652	48.08
5	rs275470	6837840	T	C	9.477e-05	0.02064	1.5335	1.4739	0.1649	48.15
7	rs4515473	113465620	G	T	0.001114	0.4992	1.4275	1.24	0.0128	83.86
7	rs11534004	113467444	G	A	0.0005429	0.3091	1.5101	1.3438	0.0354	77.39
7	rs6466465	113456592	A	G	0.0005275	0.3023	1.5115	1.3466	0.0367	77.1
4	rs4689910	4645546	T	G	0.00679	0.3963	1.5333	1.5003	0.0025	89.07
4	rs870142	4648047	T	C	0.006834	0.3973	1.5329	1.4996	0.0025	89.09
7	rs11979738	94826791	T	C	-	-	-	-	-	-
1	rs2501391	24216118	G	A	0.0007018	0.52	1.5109	1.2576	0.0224	80.82
1	rs7541728	24217092	G	A	0.0006267	0.4881	1.5168	1.2716	0.0265	79.69
5	rs199680413	6836199	T	TATA	-	-	-	-	-	-
7	rs1358383	94828572	G	A	-	-	-	-	-	-
7	rs1534368	94829726	A	G	-	-	-	-	-	-
7	rs11973330	94831434	A	C	-	-	-	-	-	-
18	rs12969612	69249201	A	G	0.004038	0.2902	1.6701	1.6832	0.0058	86.87
4	rs28592984	4656292	C	T	0.00676	0.3808	1.5351	1.5005	0.0035	88.29
1	rs6424125	24215662	T	G	0.0009097	0.5205	1.4982	1.2526	0.0247	80.17
5	rs275472	6837267	A	G	7.599e-05	0.0008216	1.5359	1.5189	0.2689	18.2
18	rs1539920	69250731	T	A	0.004806	0.3109	1.6403	1.6258	0.0063	86.61
7	rs989613	113446556	A	G	0.0005559	0.1984	1.507	1.3788	0.0656	70.5
7	rs1119660	113442839	C	A	0.0005601	0.2001	1.5067	1.378	0.0651	70.61
13	rs74074128	48789065	C	T	-	-	-	-	-	-
4	rs16836008	4659109	C	T	0.00915	0.3788	1.5063	1.4873	0.0041	87.85
1	rs2501387	24214721	A	G	0.001562	0.6282	1.474	1.2017	0.0181	82.09
1	rs2501388	24214868	A	G	0.001562	0.6282	1.474	1.2017	0.0181	82.09
1	rs2501385	24214430	C	T	0.001562	0.6282	1.474	1.2017	0.0181	82.09
1	rs2502956	24214550	T	C	0.001562	0.6282	1.474	1.2017	0.0181	82.09
1	rs9424338	24222735	G	T	0.001365	0.4866	1.4533	1.2485	0.0268	79.61
1	rs9424399	24221935	G	A	0.001364	0.4864	1.4534	1.2486	0.0268	79.6
4	rs73203669	4641569	G	C	0.01206	0.4228	1.4832	1.4502	0.0032	88.5
4	rs73203671	4641587	A	G	0.01206	0.4228	1.4832	1.4502	0.0032	88.5
4	rs6858685	4642142	T	C	0.01214	0.424	1.4827	1.4494	0.0032	88.52
4	rs931998	4639613	A	G	0.01209	0.4232	1.4829	1.4499	0.0032	88.51
4	rs4689909	4643276	A	G	0.01232	0.4257	1.4814	1.4483	0.0031	88.56
4	rs10937878	4644060	T	G	0.009968	0.3997	1.4997	1.4652	0.004	87.94
1	rs2501386	24214583	A	G	0.00183	0.6374	1.4657	1.1954	0.0184	82.02
4	rs9991198	4617105	T	C	0.00959	0.4076	1.49	1.4359	0.0047	87.47
5	rs201671	6835305	C	T	0.0002589	0.01791	1.5746	1.5238	0.1789	44.66
13	rs7995216	49098336	A	G	-	-	-	-	-	-
1	rs2501393	24216393	T	G	0.002026	0.637	1.4623	1.1949	0.0189	81.87
1	rs12736774	24217982	G	A	0.001558	0.5186	1.473	1.2439	0.0305	78.63
1	rs2501397	24217692	C	T	0.001811	0.6021	1.4684	1.2102	0.0228	80.72
1	rs2502959	24216861	A	C	0.001807	0.601	1.4685	1.2107	0.0229	80.69
1	rs2501396	24217620	T	A	0.001808	0.6012	1.4684	1.2106	0.0229	80.69
1	rs6424126	24217088	A	G	0.001814	0.6025	1.4683	1.21	0.0227	80.73
1	rs61778196	24215473	T	G	0.001991	0.6311	1.4632	1.1975	0.0195	81.69
1	rs6699263	24215477	T	G	0.001991	0.6311	1.4632	1.1975	0.0195	81.69
1	rs2501395	24216811	T	C	0.001782	0.596	1.4692	1.2128	0.0234	80.53
1	rs2502958	24216723	C	T	0.001782	0.596	1.4692	1.2128	0.0234	80.53
1	rs7554234	24215749	T	C	0.001984	0.6304	1.4634	1.1979	0.0195	81.66
1	rs2502961	24217567	A	G	0.00181	0.6019	1.4684	1.2103	0.0228	80.71
1	rs4259581	24217026	C	T	0.001814	0.6025	1.4683	1.21	0.0227	80.73
1	rs2502957	24216541	T	C	0.001782	0.596	1.4692	1.2128	0.0234	80.53
1	rs2501392	24216181	G	C	0.002002	0.6328	1.4629	1.1968	0.0193	81.74
1	rs2502964	24218064	A	G	0.001559	0.5188	1.473	1.2438	0.0305	78.64
1	rs2502965	24218276	G	A	0.001808	0.6012	1.4684	1.2106	0.0229	80.69
1	rs12752830	24217981	T	C	0.001558	0.5186	1.473	1.2439	0.0305	78.63
1	rs2502960	24217513	C	T	0.00181	0.6019	1.4684	1.2103	0.0228	80.71
4	rs4689908	4637516	A	T	0.01513	0.4318	1.4654	1.4343	0.0036	88.21
4	rs112105152	4637724	T	G	0.01519	0.4321	1.4649	1.4341	0.0036	88.23
4	rs10031449	4638781	C	A	0.01511	0.4275	1.4623	1.4269	0.0042	87.77
1	rs6669556	24228618	C	T	0.00276	0.6284	1.414	1.1832	0.0178	82.21
4	rs10012393	4637186	A	G	0.01706	0.433	1.4552	1.4252	0.0041	87.85
1	rs6691618	24215595	C	T	0.002885	0.7146	1.4469	1.1575	0.0158	82.83
1	rs2501389	24215618	C	G	0.002574	0.6367	1.4497	1.1912	0.0211	81.2
1	rs2501390	24215796	A	G	0.002569	0.6361	1.4498	1.1914	0.0212	81.18
1	rs3003322	24215574	T	C	0.002562	0.6351	1.45	1.1918	0.0213	81.15
1	rs6682096	24215592	G	A	0.002885	0.7146	1.4469	1.1575	0.0158	82.83
18	rs12605310	69246497	G	A	0.007289	0.2883	1.6025	1.5909	0.0129	83.84
4	rs10937879	4644275	G	C	0.01445	0.4106	1.4625	1.4209	0.0062	86.67
4	rs6824295	4614280	T	C	0.01406	0.406	1.4619	1.4178	0.0068	86.36
4	rs4689904	4628054	A	G	0.0199	0.434	1.4418	1.4117	0.0051	87.25
4	rs10013623	4632491	A	G	0.01976	0.4328	1.4423	1.4125	0.0051	87.22
4	rs28826086	4632772	T	C	0.01992	0.4339	1.4416	1.4118	0.0051	87.25
4	rs10008114	4632778	T	C	0.01992	0.4339	1.4416	1.4118	0.0051	87.25
4	rs1596015	4633143	C	T	0.02006	0.435	1.441	1.4112	0.0051	87.28
5	rs275471	6837338	C	T	0.0007833	0.05116	1.5176	1.4545	0.1518	51.31
18	rs12608348	69249841	C	G	0.008911	0.3007	1.5778	1.5546	0.0146	83.24
4	rs2165431	4623730	T	C	0.01638	0.3908	1.4589	1.4308	0.0081	85.75
6	rs2223373	132620876	G	C	-	-	-	-	-	-
6	rs2206064	132620994	C	T	-	-	-	-	-	-
4	rs4689901	4614447	T	C	0.01615	0.4077	1.4473	1.4002	0.0084	85.58
4	rs16835946	4613721	G	C	0.01521	0.4163	1.4429	1.3818	0.009	85.35
13	rs4151448	48917673	G	A	-	-	-	-	-	-
13	rs4151474	48921540	A	T	-	-	-	-	-	-
4	rs4689903	4626812	C	G	0.02426	0.4507	1.4195	1.3802	0.0061	86.69
4	rs1510798	4629166	T	G	0.0247	0.4537	1.4179	1.3786	0.006	86.76
4	rs4689179	4626713	A	G	0.02496	0.4551	1.4169	1.3778	0.0059	86.8
4	rs6812212	4617932	G	A	0.01799	0.3955	1.4471	1.4131	0.0094	85.2
13	rs7335353	48913610	T	G	-	-	-	-	-	-
13	rs4151442	48902121	C	A	-	-	-	-	-	-
4	rs58933919	4635658	CA	C	0.0193	0.431	1.4258	1.3666	0.0094	85.16
4	rs6813914	4624719	T	C	0.02049	0.4084	1.4343	1.3976	0.0095	85.14
4	rs55821780	4635208	G	A	0.02365	0.4663	1.4063	1.3432	0.0077	85.92
6	rs7762654	132620744	A	G	-	-	-	-	-	-
4	rs4689907	4634209	T	C	0.02863	0.4516	1.4048	1.3679	0.0075	86
4	rs28454673	4636296	T	C	0.02897	0.4536	1.4038	1.3668	0.0074	86.05
4	rs4689906	4633550	G	A	0.02858	0.4513	1.405	1.3681	0.0075	85.99
4	rs1596014	4633297	T	A	0.02856	0.4512	1.405	1.3681	0.0076	85.99
4	rs10026856	4632552	T	A	0.02839	0.4502	1.4055	1.3687	0.0076	85.96
4	rs1510797	4628851	C	A	0.02874	0.4595	1.4019	1.3585	0.0076	85.98
4	rs113928962	4618051	G	C	0.02108	0.3988	1.4304	1.3927	0.0117	84.27
4	rs28411716	4613796	G	C	0.004787	0.165	1.5071	1.4736	0.0562	72.57
4	rs6853673	4614187	T	G	0.02418	0.4076	1.417	1.3791	0.0123	84.04
4	rs16835979	4635276	A	C	0.02954	0.4554	1.395	1.3458	0.0097	85.06
5	rs275474	6836887	A	C	0.002665	0.1037	1.4777	1.4099	0.1288	56.66
4	rs2033958	4610628	C	A	0.01781	0.3959	1.4705	1.3915	0.0185	81.98
5	rs188011	6835899	T	C	0.002747	0.1003	1.4756	1.4097	0.1321	55.9
5	rs275477	6835195	A	G	0.002864	0.09616	1.4729	1.4091	0.1369	54.8
4	rs10022279	4635372	C	T	0.0317	0.4741	1.3807	1.32	0.0105	84.73
4	rs4689905	4631572	G	A	0.03618	0.4791	1.3735	1.3184	0.0105	84.72
13	rs4151434	48893242	A	G	-	-	-	-	-	-
13	rs7324532	48891414	G	A	-	-	-	-	-	-
6	rs17718924	132633933	C	T	-	-	-	-	-	-
20	rs60204999	16062019	C	T	0.009836	0.2068	1.5097	1.4351	0.0826	66.82
20	rs6135660	16061886	T	C	0.005419	0.06676	1.4971	1.4707	0.1513	51.44
7	rs11976350	113422925	C	G	0.01695	0.2656	1.4292	1.3752	0.0598	71.78
7	rs35900354	113413684	G	A	0.02793	0.3884	1.392	1.3229	0.0345	77.63
13	rs2006125	48888664	A	G	-	-	-	-	-	-
20	rs1885946	16059399	G	A	0.01724	0.2273	1.4631	1.3953	0.0945	64.23
7	rs2396683	113405975	G	A	0.02734	0.3023	1.4091	1.3582	0.0597	71.81
7	rs201316137	113386270	A	T	0.03257	0.3449	1.3939	1.3399	0.0493	74.12
7	rs17136629	113433720	G	A	0.02349	0.2669	1.4226	1.3738	0.0698	69.58
7	rs28767818	113386527	A	C	0.03266	0.3456	1.3937	1.3396	0.0492	74.16
7	rs151068743	113397833	C	T	0.02732	0.3021	1.4092	1.3583	0.0597	71.8
7	rs73716333	113403512	T	C	0.02734	0.3023	1.4091	1.3582	0.0597	71.81
7	rs11976103	113425854	T	A	0.02333	0.2653	1.4231	1.3746	0.0703	69.48
7	rs58670017	113379748	C	T	0.02739	0.3029	1.409	1.358	0.0595	71.83
7	rs73716332	113394853	C	T	0.02732	0.3021	1.4092	1.3583	0.0597	71.8
7	rs6975286	113370826	T	C	0.02737	0.3027	1.4091	1.3581	0.0596	71.82
7	rs151301023	113389010	G	GAAA	-	-	-	-	-	-
20	rs1885947	16059622	T	A	0.01556	0.1437	1.4708	1.4208	0.1436	53.26
7	rs7790799	113357022	T	G	0.03207	0.2979	1.3945	1.3466	0.0692	69.71
4	rs10027314	4677394	C	G	0.06076	0.5261	1.2976	1.2107	0.0378	76.81
1	rs55811335	24214309	TA	T	-	-	-	-	-	-

## Sheet: Supplementary Table 5
					UAE + FinnGen Cohort
CHR	SNP	BP	A1	A2	P	P(R)	OR	OR(R)	Q	I
7	rs78595611	94864219	G	A	-	-	-	-	-	-
19	rs4001941	41426424	A	G	0.008226	0.2677	0.9296	0.7087	0	94.91
19	rs117074522	15888371	G	A	5.823e-06	0.4131	0.8823	2.1631	0	96.12
5	rs275475	6835817	A	G	5.137e-06	0.01085	1.8304	1.7411	0.2708	17.55
18	rs66504828	69256427	A	T	0.000105	0.2799	2.4744	1.9816	0.0137	83.55
18	rs34263279	69258075	A	G	0.0969	0.3327	1.1748	1.8479	0	94.56
18	rs11664515	69256044	G	A	0.4924	0.3355	1.0207	1.8408	0	95.17
5	rs275476	6835281	T	C	9.209e-05	0.2818	1.5776	1.4025	0.0158	82.84
4	rs16836018	4661428	C	T	9.514e-05	0.2857	1.9769	1.6529	0.0163	82.69
19	rs116870522	15875596	T	C	6.96e-05	0.4153	0.8882	2.0793	0	95.85
19	rs199880173	15832963	G	GATATGCTGGATATT	0.002951	0.4168	0.894	2.0574	0	95.82
13	rs17349061	48882831	G	A	0.01521	0.2875	1.4001	2.042	0.0001	93.32
19	rs143946739	15905891	T	C	-	-	-	-	-	-
7	rs9649196	94884299	A	T	2.186e-05	0.1707	0.5566	0.6464	0.1373	54.7
6	rs9493284	132640170	T	C	0.0006123	0.5464	2.0835	1.5473	0.0027	88.89
6	rs9493286	132641949	A	G	0.002114	0.5639	1.865	1.5194	0.0007	91.35
6	rs9388981	132635646	T	G	0.5664	0.5903	0.9413	1.473	0	96.32
7	rs73716338	113470509	A	G	0.2354	0.3365	1.0403	1.3272	0	94.65
7	rs76361654	113458791	A	G	0.2871	0.3367	1.0317	1.3269	0	94.73
7	rs7796648	113460326	C	T	0.2925	0.3369	1.0311	1.3269	0	94.73
3	rs141291445	28725833	A	G	-	-	-	-	-	-
3	rs80290822	28731950	A	G	-	-	-	-	-	-
18	rs12605711	69252263	T	C	0.6103	0.3395	1.0133	1.7896	0	94.94
19	rs10406801	41427206	A	C	0.00451	0.2551	0.92	0.7026	0.0001	93.75
19	rs73555393	41429100	C	G	0.004557	0.2552	0.9201	0.7026	0.0001	93.75
19	rs11668711	41429158	G	A	0.004557	0.2552	0.9201	0.7026	0.0001	93.75
19	rs4001940	41426683	C	G	0.002144	0.2437	0.7595	0.6962	0.001	90.81
20	rs11696648	16073210	A	G	0.1724	0.32	1.0439	1.3817	0	94.46
7	rs73220014	94757259	C	T	0.01408	0.3718	0.8272	0.7665	0.0002	92.72
13	rs12161853	48785358	C	T	-	-	-	-	-	-
1	rs542405361	24218125	A	AAAAG	-	-	-	-	-	-
7	rs2463353	94814430	T	C	3.269e-05	0.174	0.6188	0.6992	0.1396	54.17
7	rs140205903	94812564	A	G	5.88e-05	0.2563	0.6372	0.7306	0.0693	69.69
7	rs1234473	94819261	C	T	0.8086	0.391	0.9926	0.7848	0	95.04
20	rs1575445	16064118	T	C	0.000103	0.2438	1.6679	1.457	0.0376	76.86
20	rs79457948	16069695	A	G	0.158	0.3164	1.0412	1.3802	0	94.37
20	rs1575443	16067472	G	A	0.1697	0.3194	1.0442	1.379	0	94.36
20	rs76425794	16069168	G	T	0.1811	0.32	1.0401	1.3786	0	94.4
7	rs854516	94888591	G	A	-	-	-	-	-	-
19	rs116951785	15891817	T	C	0.0001793	0.3343	3.7046	2.4809	0.021	81.22
7	rs78227344	113458777	A	T	0.004536	0.3197	1.2716	1.3327	0.0008	91.12
20	rs80064439	16066658	T	A	0.1811	0.3201	1.0401	1.374	0	94.36
7	rs6962902	113451904	T	G	0.2472	0.3376	1.0393	1.3186	0	94.41
7	rs6963273	113452238	T	C	0.3018	0.3377	1.0305	1.3184	0	94.49
13	rs2006126	48888885	T	C	0.006022	0.3134	1.7017	1.9897	0.0006	91.42
13	rs4151452	48918515	T	G	0.005587	0.295	1.0866	2.0768	0	94.15
13	rs7333985	48946765	T	C	0.005529	0.2951	1.0864	2.0767	0	94.15
13	rs73488925	48927108	G	A	0.005529	0.2951	1.0864	2.0767	0	94.15
13	rs3092888	48942814	T	C	3.546e-05	0.1034	3.7104	2.8479	0.1615	48.99
13	rs111850565	48926440	T	C	-	-	-	-	-	-
13	rs58658780	48904285	T	C	0.0235	0.2898	1.3824	2.0947	0.0002	92.92
20	rs78380321	16064558	G	T	0.2167	0.3263	1.0396	1.3664	0	94.32
7	rs28806178	94758301	A	G	2.516e-05	0.009664	0.5918	0.6138	0.2804	14.18
7	rs145441533	94763850	C	G	4.422e-05	0.1755	0.61	0.6917	0.1346	55.33
7	rs6955083	94761960	A	G	6.023e-05	0.223	0.6203	0.7105	0.0928	64.61
4	rs1319007	4667346	C	G	0.9374	0.3559	1.0021	1.5408	0	94.75
19	rs7257201	41413219	T	G	0.003986	0.247	0.7773	0.7014	0.0011	90.56
7	rs1964201	94781476	G	A	0.002516	0.354	0.7523	0.7644	0.0021	89.4
19	rs4803403	41412942	G	A	0.00518	0.2481	0.7919	0.704	0.001	90.8
7	rs112144547	113474047	G	GT	-	-	-	-	-	-
7	rs113329864	94776491	T	C	0.0008571	0.3337	0.7081	0.7623	0.0099	84.99
7	rs7802596	94794511	C	G	5.721e-05	0.05353	0.6069	0.65	0.2369	28.51
7	rs1609193	94796037	A	G	0.0007295	0.3282	0.6991	0.7596	0.0128	83.85
7	rs7806202	94794828	G	A	0.01067	0.3658	0.8083	0.7751	0.0009	91
7	rs1590027	94797301	G	C	0.01128	0.366	0.8107	0.7752	0.0008	91.08
7	rs1234474	94798152	A	G	0.4052	0.3824	0.9665	0.7821	0	94.18
4	rs34561578	4658868	TG	T	0.3642	0.3512	1.0504	1.536	0	94.04
4	rs4689180	4659231	A	G	0.3226	0.3515	1.059	1.5253	0.0001	93.86
4	rs10937880	4662882	T	C	0.1289	0.3537	1.1406	1.5324	0.0001	93.31
4	rs4689912	4659633	C	T	0.7561	0.3557	1.0083	1.4165	0	94.08
1	rs12750971	24219590	C	T	0.0002383	0.2146	1.5234	1.3712	0.0663	70.35
5	rs275469	6837873	G	A	0.08683	0.3009	1.057	1.2924	0.0002	93
5	rs275470	6837840	T	C	0.08753	0.3009	1.0576	1.2911	0.0002	92.89
7	rs4515473	113465620	G	T	-	-	-	-	-	-
7	rs11534004	113467444	G	A	0.0001796	0.1713	1.608	1.4353	0.1264	57.2
7	rs6466465	113456592	A	G	0.1273	0.3431	1.0825	1.3002	0.0002	92.88
4	rs4689910	4645546	T	G	0.1951	0.3585	1.107	1.508	0.0001	93.21
4	rs870142	4648047	T	C	0.8385	0.3552	1.0055	1.5074	0.0001	93.91
7	rs11979738	94826791	T	C	0.09211	0.3914	0.9043	0.804	0.0002	92.69
1	rs2501391	24216118	G	A	0.0001154	0.06536	1.6441	1.5281	0.2269	31.52
1	rs7541728	24217092	G	A	0.0003906	0.2671	1.5262	1.3593	0.0528	73.35
5	rs199680413	6836199	T	TATA	-	-	-	-	-	-
7	rs1358383	94828572	G	A	0.0001509	0.1235	0.6506	0.7088	0.1894	41.93
7	rs1534368	94829726	A	G	0.03402	0.3862	0.8611	0.8033	0.0006	91.44
7	rs11973330	94831434	A	C	0.09691	0.393	0.9056	0.8058	0.0002	92.58
18	rs12969612	69249201	A	G	0.3212	0.3405	1.0582	1.6155	0.0001	93.29
4	rs28592984	4656292	C	T	0.1903	0.3546	1.1074	1.499	0.0002	92.91
1	rs6424125	24215662	T	G	0.0325	0.3599	1.1796	1.2855	0.0008	91.02
5	rs275472	6837267	A	G	0.08819	0.3022	1.0653	1.2805	0.0003	92.33
18	rs1539920	69250731	T	A	0.5648	0.3444	1.0157	1.5732	0.0001	93.38
7	rs989613	113446556	A	G	0.003061	0.3004	1.358	1.3174	0.0107	84.66
7	rs1119660	113442839	C	A	0.01987	0.3252	1.2065	1.2993	0.0017	89.87
13	rs74074128	48789065	C	T	-	-	-	-	-	-
4	rs16836008	4659109	C	T	0.01838	0.3384	1.376	1.5048	0.0022	89.37
1	rs2501387	24214721	A	G	0.0002824	0.1165	1.5883	1.4547	0.1895	41.92
1	rs2501388	24214868	A	G	0.005033	0.3373	1.3253	1.2933	0.0079	85.81
1	rs2501385	24214430	C	T	0.00485	0.3366	1.3283	1.2938	0.0082	85.67
1	rs2502956	24214550	T	C	0.7276	0.3758	1.0102	1.2674	0.0001	93.35
1	rs9424338	24222735	G	T	0.06946	0.3177	1.1048	1.2777	0.0007	91.4
1	rs9424399	24221935	G	A	0.1553	0.3209	1.0534	1.2751	0.0003	92.3
4	rs73203669	4641569	G	C	0.000222	0.01679	2.1513	2.0329	0.2751	16.05
4	rs73203671	4641587	A	G	0.03377	0.3424	1.2935	1.4888	0.0013	90.31
4	rs6858685	4642142	T	C	0.4208	0.355	1.0422	1.4726	0.0002	92.95
4	rs931998	4639613	A	G	0.8226	0.3566	1.0058	1.4707	0.0001	93.26
4	rs4689909	4643276	A	G	0.9253	0.3643	1.0028	1.4662	0.0001	93.34
4	rs10937878	4644060	T	G	0.9438	0.3667	0.9981	1.4647	0.0001	93.39
1	rs2501386	24214583	A	G	0.0009347	0.2702	1.4783	1.3352	0.0572	72.35
4	rs9991198	4617105	T	C	0.0001644	0.0001644	2.1676	2.1676	0.5454	0
5	rs201671	6835305	C	T	0.2199	0.3491	1.0618	1.3018	0.0003	92.24
13	rs7995216	49098336	A	G	0.0005796	0.1773	2.5153	2.043	0.1141	59.95
1	rs2501393	24216393	T	G	0.0004986	0.1861	1.5476	1.395	0.1364	54.92
1	rs12736774	24217982	G	A	0.0007549	0.2418	1.5059	1.3537	0.0838	66.55
1	rs2501397	24217692	C	T	0.0007042	0.2341	1.5126	1.3591	0.0908	65.04
1	rs2502959	24216861	A	C	0.003971	0.328	1.3538	1.2946	0.0139	83.46
1	rs2501396	24217620	T	A	0.003755	0.3267	1.3587	1.2955	0.0148	83.18
1	rs6424126	24217088	A	G	0.004183	0.3295	1.3494	1.2937	0.0132	83.72
1	rs61778196	24215473	T	G	-	-	-	-	-	-
1	rs6699263	24215477	T	G	-	-	-	-	-	-
1	rs2501395	24216811	T	C	0.07225	0.3679	1.1344	1.2686	0.0008	91.02
1	rs2502958	24216723	C	T	0.08988	0.3662	1.1191	1.2686	0.0007	91.3
1	rs7554234	24215749	T	C	0.0006458	0.2233	1.5211	1.3666	0.1004	62.96
1	rs2502961	24217567	A	G	0.1817	0.3722	1.0774	1.2654	0.0004	92.07
1	rs4259581	24217026	C	T	0.368	0.3752	1.0398	1.2634	0.0002	92.66
1	rs2502957	24216541	T	C	0.5888	0.3766	1.0185	1.2625	0.0002	92.97
1	rs2501392	24216181	G	C	0.5907	0.3768	1.0184	1.2624	0.0002	92.97
1	rs2502964	24218064	A	G	0.62	0.3769	1.0165	1.2623	0.0002	93
1	rs2502965	24218276	G	A	0.62	0.3769	1.0165	1.2623	0.0002	93
1	rs12752830	24217981	T	C	0.6951	0.3773	1.0121	1.2621	0.0001	93.06
1	rs2502960	24217513	C	T	0.7489	0.3774	1.0093	1.262	0.0001	93.1
4	rs4689908	4637516	A	T	0.437	0.3574	1.0411	1.4596	0.0002	92.65
4	rs112105152	4637724	T	G	0.5083	0.3572	1.0306	1.4594	0.0002	92.74
4	rs10031449	4638781	C	A	0.004526	0.3104	1.5943	1.5051	0.0156	82.89
1	rs6669556	24228618	C	T	0.004618	0.2802	1.3101	1.2852	0.0153	82.99
4	rs10012393	4637186	A	G	0.8291	0.3602	1.0059	1.4473	0.0002	92.73
1	rs6691618	24215595	C	T	0.0003383	0.0003383	1.6025	1.6025	0.3502	0
1	rs2501389	24215618	C	G	0.0009432	0.2325	1.497	1.3515	0.0952	64.08
1	rs2501390	24215796	A	G	0.2015	0.3741	1.0728	1.2581	0.0005	91.77
1	rs3003322	24215574	T	C	0.6036	0.3786	1.0178	1.2552	0.0002	92.66
1	rs6682096	24215592	G	A	0.6036	0.3786	1.0178	1.2552	0.0002	92.66
18	rs12605310	69246497	G	A	0.09266	0.3381	1.2038	1.5336	0.0012	90.52
4	rs10937879	4644275	G	C	0.9352	0.3714	0.9978	1.4213	0.0002	92.68
4	rs6824295	4614280	T	C	0.2852	0.354	1.071	1.4261	0.0005	91.75
4	rs4689904	4628054	A	G	0.0007592	0.1205	1.973	1.7427	0.1874	42.47
4	rs10013623	4632491	A	G	0.0033	0.2883	1.6798	1.5183	0.035	77.49
4	rs28826086	4632772	T	C	0.008735	0.3199	1.5136	1.4804	0.0128	83.87
4	rs10008114	4632778	T	C	0.5258	0.3605	1.0296	1.433	0.0004	92.12
4	rs1596015	4633143	C	T	0.8317	0.3617	1.0057	1.4317	0.0003	92.36
5	rs275471	6837338	C	T	0.4987	0.3559	1.0203	1.2776	0.0004	92.01
18	rs12608348	69249841	C	G	0.009203	0.3069	1.5763	1.5505	0.0141	83.4
4	rs2165431	4623730	T	C	0.7831	0.3604	1.0074	1.4251	0.0004	92.1
6	rs2223373	132620876	G	C	0.1001	0.6325	0.8556	1.3589	0	94.83
6	rs2206064	132620994	C	T	0.1095	0.6284	0.8593	1.3623	0	94.79
4	rs4689901	4614447	T	C	0.0006984	0.01065	1.9589	1.8962	0.29	10.67
4	rs16835946	4613721	G	C	0.7989	0.3606	1.0061	1.387	0.0004	92.03
13	rs4151448	48917673	G	A	0.005955	0.2877	1.0855	1.6628	0.001	90.7
13	rs4151474	48921540	A	T	0.03756	0.2773	1.3315	1.6832	0.0037	88.15
4	rs4689903	4626812	C	G	0.06793	0.3503	1.2288	1.4205	0.0027	88.92
4	rs1510798	4629166	T	G	0.796	0.3645	1.0076	1.4049	0.0004	91.9
4	rs4689179	4626713	A	G	0.8748	0.3645	1.004	1.4048	0.0004	91.94
4	rs6812212	4617932	G	A	0.6178	0.3601	1.0182	1.4093	0.0005	91.69
13	rs7335353	48913610	T	G	0.006054	0.2874	1.0854	1.6468	0.0012	90.45
13	rs4151442	48902121	C	A	-	-	-	-	-	-
4	rs58933919	4635658	CA	C	-	-	-	-	-	-
4	rs6813914	4624719	T	C	0.4041	0.3612	1.048	1.4007	0.0008	91.15
4	rs55821780	4635208	G	A	0.6997	0.3653	1.0128	1.3707	0.0006	91.56
6	rs7762654	132620744	A	G	0.1428	0.6666	0.8722	1.2793	0	94.68
4	rs4689907	4634209	T	C	0.019	0.3288	1.4103	1.429	0.0127	83.9
4	rs28454673	4636296	T	C	0.07429	0.3505	1.2234	1.4063	0.0035	88.27
4	rs4689906	4633550	G	A	0.5687	0.3653	1.0253	1.391	0.0007	91.23
4	rs1596014	4633297	T	A	0.6264	0.3653	1.0194	1.3908	0.0007	91.3
4	rs10026856	4632552	T	A	0.7637	0.3659	1.0093	1.3902	0.0006	91.42
4	rs1510797	4628851	C	A	0.3066	0.3627	1.0719	1.3877	0.0011	90.6
4	rs113928962	4618051	G	C	0.6737	0.3627	1.0138	1.3876	0.0007	91.25
4	rs28411716	4613796	G	C	0.02198	0.3259	1.3557	1.3832	0.0132	83.73
4	rs6853673	4614187	T	G	0.7373	0.3626	1.0088	1.3778	0.0008	91.02
4	rs16835979	4635276	A	C	0.03848	0.3408	1.3056	1.3918	0.0085	85.56
5	rs275474	6836887	A	C	0.3625	0.363	1.0426	1.2689	0.0013	90.34
4	rs2033958	4610628	C	A	-	-	-	-	-	-
5	rs188011	6835899	T	C	0.5417	0.3609	1.0184	1.2671	0.0011	90.65
5	rs275477	6835195	A	G	0.557	0.3625	1.0177	1.2644	0.0011	90.56
4	rs10022279	4635372	C	T	0.7168	0.3696	1.012	1.3453	0.001	90.74
4	rs4689905	4631572	G	A	0.7271	0.3706	1.0116	1.3456	0.0012	90.53
13	rs4151434	48893242	A	G	0.04033	0.2658	1.3133	1.525	0.0114	84.39
13	rs7324532	48891414	G	A	0.001176	0.2518	1.1	1.4361	0.0065	86.48
6	rs17718924	132633933	C	T	0.0005173	0.6665	0.7767	1.3125	0	93.95
20	rs60204999	16062019	C	T	0.01011	0.243	1.526	1.4235	0.0817	67.01
20	rs6135660	16061886	T	C	0.03817	0.3036	1.2953	1.3365	0.0252	80.04
7	rs11976350	113422925	C	G	0.00523	0.08984	1.6435	1.5465	0.2298	30.65
7	rs35900354	113413684	G	A	0.22	0.3524	1.0959	1.3111	0.0054	87.08
13	rs2006125	48888664	A	G	0.06231	0.265	1.2332	1.446	0.0158	82.82
20	rs1885946	16059399	G	A	0.3329	0.3468	1.0271	1.3036	0.0051	87.26
7	rs2396683	113405975	G	A	0.1254	0.3502	1.1772	1.3146	0.0138	83.52
7	rs201316137	113386270	A	T	0.0223	0.2789	1.4402	1.3731	0.0739	68.68
7	rs17136629	113433720	G	A	0.1397	0.3495	1.1615	1.3137	0.0125	83.96
7	rs28767818	113386527	A	C	0.2693	0.3627	1.0875	1.3046	0.0073	86.1
7	rs151068743	113397833	C	T	0.5898	0.3701	1.0185	1.2986	0.0044	87.7
7	rs73716333	113403512	T	C	0.5954	0.3704	1.0181	1.2985	0.0043	87.71
7	rs11976103	113425854	T	A	0.6141	0.3706	1.0161	1.2983	0.0043	87.75
7	rs58670017	113379748	C	T	0.5889	0.3705	1.0189	1.2985	0.0044	87.69
7	rs73716332	113394853	C	T	0.6141	0.3706	1.0161	1.2983	0.0043	87.75
7	rs6975286	113370826	T	C	0.6141	0.3706	1.0161	1.2983	0.0043	87.75
7	rs151301023	113389010	G	GAAA	-	-	-	-	-	-
20	rs1885947	16059622	T	A	-	-	-	-	-	-
7	rs7790799	113357022	T	G	-	-	-	-	-	-
4	rs10027314	4677394	C	G	0.00815	0.00815	1.5535	1.5535	0.4745	0
1	rs55811335	24214309	TA	T	-	-	-	-	-	-

## Sheet: Supplementary Table 6
GENE	CHR	START	STOP	NSNPS	NPARAM	N	ZSTAT	P	SYMBOL
ENSG00000186092	1	69091	70008	1	1	1227	0.41711	0.3383	OR4F5
ENSG00000237683	1	134901	139379	1	1	1227	0.41219	0.3401	AL627309.1
ENSG00000269831	1	738532	739137	1	1	1227	0.34459	0.3652	AL669831.1
ENSG00000269308	1	818043	819983	1	1	1227	-0.3937	0.6531	AL645608.2
ENSG00000187634	1	860260	879955	42	14	1227	-1.893	0.97082	SAMD11
ENSG00000268179	1	861264	866445	13	6	1227	-0.44278	0.67104	AL645608.1
ENSG00000188976	1	879584	894689	32	3	1227	-1.884	0.97022	NOC2L
ENSG00000187961	1	895967	901095	34	6	1227	-1.1333	0.87147	KLHL17
ENSG00000187583	1	901877	911245	29	11	1227	0.70524	0.24033	PLEKHN1
ENSG00000187642	1	910579	917497	12	4	1227	0.31152	0.3777	C1orf170
ENSG00000188290	1	934342	935552	5	2	1227	-1.4712	0.92938	HES4
ENSG00000187608	1	948803	949920	6	2	1227	-1.1346	0.87172	ISG15
ENSG00000188157	1	955503	991496	93	12	1227	-1.9508	0.97446	AGRN
ENSG00000237330	1	1006346	1009687	7	3	1227	0.50214	0.30779	RNF223
ENSG00000131591	1	1017198	1051741	64	15	1227	1.9897	0.023314	C1orf159
ENSG00000162571	1	1109264	1133315	114	13	1227	-0.52499	0.7002	TTLL10
ENSG00000186891	1	1138888	1142071	6	1	1227	0.70172	0.24143	TNFRSF18
ENSG00000186827	1	1146706	1149518	6	3	1227	-0.50983	0.69492	TNFRSF4
ENSG00000078808	1	1152288	1167411	105	6	1227	-0.053206	0.52122	SDF4
ENSG00000176022	1	1167629	1170421	3	1	1227	0.63306	0.26335	B3GALT6
ENSG00000184163	1	1177826	1182102	11	3	1227	0.74099	0.22935	FAM132A
ENSG00000160087	1	1189289	1209265	43	8	1227	0.1	0.46017	UBE2J2
ENSG00000162572	1	1215816	1227409	60	18	1227	-0.69346	0.75599	SCNN1D
ENSG00000131584	1	1227756	1244989	77	13	1227	0.25877	0.39791	ACAP3
ENSG00000169972	1	1243947	1247057	3	2	1227	-1.5718	0.942	PUSL1
ENSG00000127054	1	1246965	1260071	24	6	1227	-0.0090525	0.50361	CPSF3L
ENSG00000224051	1	1260136	1264277	10	3	1227	0.18154	0.42797	GLTPD1
ENSG00000169962	1	1266694	1270686	12	4	1227	-1.3059	0.90421	TAS1R3
ENSG00000107404	1	1270656	1284730	40	7	1227	-0.9656	0.83288	DVL1
ENSG00000162576	1	1288069	1297157	37	7	1227	-0.88687	0.81243	MXRA8
ENSG00000175756	1	1309110	1310875	5	2	1227	-0.34571	0.63522	AURKAIP1
ENSG00000221978	1	1321091	1334708	31	10	1227	-0.645	0.74054	CCNL2
ENSG00000224870	1	1334902	1337426	10	3	1227	-0.91134	0.81894	RP4-758J18.2
ENSG00000242485	1	1337288	1342693	20	8	1227	-1.3584	0.91283	MRPL20
ENSG00000235098	1	1353800	1357149	7	2	1227	-0.70135	0.75846	ANKRD65
ENSG00000205116	1	1361508	1363167	8	3	1227	-0.31718	0.62445	TMEM88B
ENSG00000179403	1	1370241	1378262	24	7	1227	-0.35949	0.64038	VWA1
ENSG00000215915	1	1385069	1405538	106	11	1227	0.66102	0.2543	ATAD3C
ENSG00000160072	1	1407143	1433228	94	11	1227	-0.6058	0.72768	ATAD3B
ENSG00000197785	1	1447531	1470067	118	11	1227	-2.0028	0.9774	ATAD3A
ENSG00000205090	1	1470554	1475833	6	3	1227	0.1089	0.45664	TMEM240
ENSG00000160075	1	1477053	1510249	46	10	1227	0.22884	0.4095	SSU72
ENSG00000228594	1	1533392	1535476	1	1	1227	0.5135	0.3038	C1orf233
ENSG00000197530	1	1550795	1565990	6	3	1227	-1.4993	0.9331	MIB2
ENSG00000248333	1	1570603	1590473	12	4	1227	-1.3164	0.90597	CDK11B
ENSG00000189339	1	1592939	1624167	33	10	1227	-0.36844	0.64373	SLC35E2B
ENSG00000008128	1	1634169	1655766	29	5	1227	0.10731	0.45727	CDK11A
ENSG00000215790	1	1656277	1677431	15	8	1227	-1.8239	0.96591	SLC35E2
ENSG00000008130	1	1682671	1711896	41	7	1227	1.1128	0.13289	NADK
ENSG00000078369	1	1716729	1822495	141	17	1227	0.07327	0.4708	GNB1
ENSG00000169885	1	1846266	1848735	11	3	1227	-0.13863	0.55513	CALML6
ENSG00000178821	1	1849029	1850712	7	3	1227	-0.24057	0.59505	TMEM52
ENSG00000142609	1	1853396	1935276	303	34	1227	-0.72525	0.76585	C1orf222
ENSG00000187730	1	1950780	1962192	18	3	1227	0.16781	0.43337	GABRD
ENSG00000067606	1	1981909	2116834	459	49	1227	-0.34324	0.63429	PRKCZ
ENSG00000162585	1	2115903	2144159	39	8	1227	-0.80318	0.78906	C1orf86
ENSG00000269554	1	2121237	2123179	2	1	1227	0.40482	0.34281	AL590822.2
ENSG00000203301	1	2143360	2145620	2	1	1227	0.53313	0.29697	AL590822.1
ENSG00000157933	1	2160134	2241558	209	41	1227	0.24472	0.40334	SKI
ENSG00000116151	1	2252692	2323146	232	39	1227	-1.1351	0.87183	MORN1
ENSG00000269753	1	2258581	2259042	1	1	1227	0.094641	0.4623	AL589739.1
ENSG00000157916	1	2323267	2336883	13	6	1227	-0.014249	0.50568	RER1
ENSG00000157911	1	2336236	2345236	11	4	1227	-0.14009	0.55571	PEX10
ENSG00000149527	1	2357419	2436969	210	57	1227	1.0862	0.1387	PLCH2
ENSG00000157881	1	2439972	2458039	47	14	1227	1.1938	0.11628	PANK4
ENSG00000197921	1	2460184	2461684	3	2	1227	0.080018	0.46811	HES5
ENSG00000157873	1	2487078	2496821	24	5	1227	1.4444	0.074318	TNFRSF14
ENSG00000157870	1	2517930	2522908	14	5	1227	0.60425	0.27284	FAM213B
ENSG00000142606	1	2522078	2564481	212	14	1227	0.43795	0.33071	MMEL1
ENSG00000215912	1	2567415	2718286	416	46	1227	-0.16688	0.56627	TTC34
ENSG00000169717	1	2938046	2939465	2	1	1227	-1.3763	0.91563	ACTRT2
ENSG00000142611	1	2985732	3355185	1187	159	1227	0.33104	0.37031	PRDM16
ENSG00000130762	1	3370990	3397677	64	8	1227	-1.2794	0.89962	ARHGEF16
ENSG00000162591	1	3406484	3528059	356	65	1227	0.19038	0.42451	MEGF6
ENSG00000158109	1	3541566	3546691	17	4	1227	0.34976	0.36326	TPRG1L
ENSG00000116213	1	3547331	3569325	60	10	1227	0.098972	0.46058	WRAP73
ENSG00000078900	1	3569084	3652765	173	45	1227	-1.6789	0.95342	TP73
ENSG00000162592	1	3668962	3688209	36	12	1227	0.00032784	0.49987	CCDC27
ENSG00000235169	1	3689352	3692546	9	4	1227	-1.5992	0.94512	SMIM1
ENSG00000130764	1	3696784	3713068	44	12	1227	-0.2826	0.61126	LRRC47
ENSG00000116198	1	3728645	3773778	93	11	1227	1.398	0.08106	CEP104
ENSG00000169598	1	3773845	3801993	116	16	1227	0.61824	0.26821	DFFB
ENSG00000198912	1	3805689	3816857	32	4	1227	0.34993	0.36319	C1orf174
ENSG00000196581	1	4714792	4852594	483	92	1227	0.56802	0.28501	AJAP1
ENSG00000131697	1	5922871	6052533	417	32	1227	0.57257	0.28347	NPHP4
ENSG00000069424	1	6051526	6161253	337	60	1227	0.34606	0.36465	KCNAB2
ENSG00000268332	1	6100630	6101399	2	1	1227	1.0066	0.15705	AL035406.1
ENSG00000116254	1	6161853	6240183	334	49	1227	0.5805	0.28079	CHD5
ENSG00000116251	1	6241329	6269449	58	13	1227	1.8907	0.02933	RPL22
ENSG00000158286	1	6265535	6281359	34	5	1227	0.41916	0.33755	RNF207
ENSG00000116237	1	6281253	6296032	30	6	1227	0.43162	0.33301	ICMT
ENSG00000173673	1	6304252	6305638	4	1	1227	2.0605	0.019676	HES3
ENSG00000158292	1	6307406	6321035	38	4	1227	2.2551	0.012064	GPR153
ENSG00000097021	1	6324329	6454451	522	40	1227	0.20588	0.41844	ACOT7
ENSG00000069812	1	6472478	6484730	46	9	1227	1.5641	0.058901	HES2
ENSG00000187017	1	6484848	6521430	121	18	1227	1.3077	0.095481	ESPN
ENSG00000215788	1	6521211	6526255	15	5	1227	-0.53673	0.70427	TNFRSF25
ENSG00000171680	1	6526152	6580121	137	27	1227	-0.52781	0.70118	PLEKHG5
ENSG00000162408	1	6581407	6614595	22	3	1227	1.372	0.085034	NOL9
ENSG00000173662	1	6615241	6639817	43	11	1227	1.7909	0.036656	TAS1R1
ENSG00000204859	1	6640061	6649340	2	1	1227	0.6176	0.26842	ZBTB48
ENSG00000162413	1	6650784	6674667	3	1	1227	1.0503	0.14679	KLHL21
ENSG00000116273	1	6673745	6684093	1	1	1227	1.7235	0.0424	PHF13
ENSG00000041988	1	6684926	6695646	2	1	1227	-0.81165	0.7915	THAP3
ENSG00000007923	1	6694228	6761984	60	13	1227	0.59108	0.27723	DNAJC11
ENSG00000171735	1	6845384	7829766	2542	256	1227	0.34965	0.3633	CAMTA1
ENSG00000049245	1	7831329	7841492	34	10	1227	-0.12672	0.55042	VAMP3
ENSG00000049246	1	7844380	7905237	239	31	1227	-0.52408	0.69989	PER3
ENSG00000049247	1	7903143	7913572	38	12	1227	-0.40343	0.65669	UTS2
ENSG00000049249	1	7979907	8000926	59	9	1227	-1.0715	0.85804	TNFRSF9
ENSG00000116288	1	8014351	8045565	65	11	1227	-1.6438	0.9499	PARK7
ENSG00000116285	1	8064464	8086368	31	7	1227	-1.0478	0.85263	ERRFI1
ENSG00000162426	1	8377886	8404227	68	13	1227	0.50905	0.30536	SLC45A1
ENSG00000142599	1	8412457	8877702	1019	59	1227	1.0047	0.15753	RERE
ENSG00000074800	1	8921061	8939308	56	13	1227	0.22781	0.4099	ENO1
ENSG00000131686	1	9005926	9035151	77	18	1227	-1.0827	0.86053	CA6
ENSG00000197241	1	9063359	9086404	47	16	1227	-1.6062	0.94589	SLC2A7
ENSG00000142583	1	9095166	9148537	219	33	1227	-2.1855	0.98557	SLC2A5
ENSG00000180758	1	9160364	9189229	94	17	1227	-0.57843	0.71851	GPR157
ENSG00000049239	1	9294834	9331396	92	17	1227	-0.052385	0.52089	H6PD
ENSG00000171621	1	9352939	9429591	324	55	1227	1.4506	0.073442	SPSB1
ENSG00000171612	1	9599541	9645237	60	10	1227	-0.43015	0.66646	SLC25A33
ENSG00000188807	1	9648932	9674935	46	10	1227	0.22755	0.41	TMEM201
ENSG00000171608	1	9711790	9789172	138	31	1227	0.43193	0.3329	PIK3CD
ENSG00000179840	1	9712668	9714644	5	2	1227	1.4219	0.077525	C1orf200
ENSG00000171603	1	9789084	9884584	136	15	1227	1.9264	0.027026	CLSTN1
ENSG00000178585	1	9908334	9970394	123	13	1227	-0.86471	0.8064	CTNNBIP1
ENSG00000162441	1	9982173	10003465	41	8	1227	-1.0089	0.84348	LZIC
ENSG00000173614	1	10003486	10045559	51	8	1227	-1.0429	0.8515	NMNAT1
ENSG00000162444	1	10057264	10076078	27	5	1227	-0.63515	0.73733	RBP7
ENSG00000130939	1	10092890	10241297	172	32	1227	-0.058404	0.52329	UBE4B
ENSG00000054523	1	10270863	10441661	449	24	1227	0.15575	0.43812	KIF1B
ENSG00000142657	1	10458649	10480201	59	9	1227	-0.27677	0.60902	PGD
ENSG00000251503	1	10490159	10512210	58	7	1227	-0.40214	0.65621	APITD1-CORT
ENSG00000175279	1	10490159	10512210	58	7	1227	-0.40214	0.65621	APITD1
ENSG00000241563	1	10509776	10511959	6	3	1227	0.54435	0.2931	CORT
ENSG00000160049	1	10516579	10532583	38	12	1227	1.0149	0.15507	DFFA
ENSG00000142655	1	10532345	10690815	478	48	1227	1.3273	0.092208	PEX14
ENSG00000130940	1	10696661	10856707	239	56	1227	-0.30347	0.61924	CASZ1
ENSG00000175262	1	11006528	11042094	148	21	1227	0.69623	0.24314	C1orf127
ENSG00000120948	1	11072414	11085796	34	5	1227	-0.47446	0.68241	TARDBP
ENSG00000009724	1	11086580	11107290	64	10	1227	0.61812	0.26825	MASP2
ENSG00000116649	1	11114641	11120081	9	2	1227	-0.2665	0.60507	SRM
ENSG00000171824	1	11126675	11159938	115	8	1227	-0.68926	0.75467	EXOSC10
ENSG00000198793	1	11166592	11322564	409	17	1227	-1.2308	0.8908	MTOR
ENSG00000171819	1	11249398	11256038	14	2	1227	-1.2011	0.88514	ANGPTL7
ENSG00000120942	1	11333263	11356106	39	6	1227	0.26584	0.39518	UBIAD1
ENSG00000204624	1	11539223	11597641	174	27	1227	-0.76449	0.77771	PTCHD2
ENSG00000116661	1	11708424	11715842	24	11	1227	-0.040911	0.51632	FBXO2
ENSG00000132879	1	11714432	11723384	21	7	1227	0.13619	0.44584	FBXO44
ENSG00000116663	1	11724181	11734411	41	10	1227	1.2441	0.10674	FBXO6
ENSG00000116670	1	11734537	11751707	48	11	1227	1.0462	0.14774	MAD2L2
ENSG00000162490	1	11751786	11785914	50	13	1227	-0.29336	0.61538	DRAXIN
ENSG00000177674	1	11796141	11814859	30	6	1227	-0.2847	0.61206	AGTRAP
ENSG00000215910	1	11821844	11849642	99	10	1227	0.32972	0.37081	C1orf167
ENSG00000177000	1	11845780	11866977	81	11	1227	2.4469	0.0072047	MTHFR
ENSG00000011021	1	11866207	11903201	206	14	1227	2.4745	0.0066707	CLCN6
ENSG00000175206	1	11905766	11908402	14	5	1227	2.5447	0.0054685	NPPA
ENSG00000120937	1	11917521	11918988	7	2	1227	-0.09085	0.53619	NPPB
ENSG00000116685	1	11979648	11986485	21	7	1227	1.1029	0.13504	KIAA2013
ENSG00000083444	1	11994262	12035595	139	19	1227	-2.1481	0.98415	PLOD1
ENSG00000116688	1	12040238	12073571	95	12	1227	0.26547	0.39532	MFN2
ENSG00000116691	1	12079523	12092102	22	5	1227	-0.87298	0.80866	MIIP
ENSG00000120949	1	12123434	12204264	147	35	1227	0.6867	0.24614	TNFRSF8
ENSG00000028137	1	12227060	12269285	61	14	1227	-0.6561	0.74412	TNFRSF1B
ENSG00000048707	1	12290124	12572099	426	25	1227	-0.16971	0.56738	VPS13D
ENSG00000162496	1	12627939	12677737	124	29	1227	-0.10676	0.54251	DHRS3
ENSG00000204518	1	12704566	12727097	31	6	1227	-1.0601	0.85545	AADACL4
ENSG00000188984	1	12776118	12788726	12	4	1227	1.2247	0.11035	AADACL3
ENSG00000157330	1	12806163	12823847	19	3	1227	0.25923	0.39773	C1orf158
ENSG00000116721	1	12851546	12856777	6	2	1227	0.37695	0.35311	PRAMEF1
ENSG00000204513	1	12884468	12891264	12	2	1227	1.3376	0.090511	PRAMEF11
ENSG00000179172	1	12907261	12908578	1	1	1227	-0.44406	0.6715	HNRNPCL1
ENSG00000120952	1	12916941	12921764	13	4	1227	0.53832	0.29518	PRAMEF2
ENSG00000243073	1	12939045	12946025	24	4	1227	-0.45424	0.67517	PRAMEF4
ENSG00000187545	1	12952727	12958101	1	1	1227	0.92148	0.1784	PRAMEF10
ENSG00000204510	1	12976450	12980569	1	1	1227	-0.04664	0.5186	PRAMEF7
ENSG00000232423	1	12998181	13117751	9	4	1227	-1.1636	0.87772	PRAMEF6
ENSG00000239810	1	13052394	13052998	2	1	1227	0.33725	0.36796	WI2-3308P17.2
ENSG00000204486	1	13516066	13526943	1	1	1227	0.19704	0.4219	PRAMEF21
ENSG00000204481	1	13668269	13673511	3	1	1227	-0.36783	0.6435	PRAMEF14
ENSG00000204480	1	13694889	13698405	1	1	1227	-1.5244	0.9363	PRAMEF19
ENSG00000204479	1	13716092	13719089	3	1	1227	-0.62757	0.73486	PRAMEF17
ENSG00000204478	1	13736907	13747803	2	1	1227	0.23343	0.40772	PRAMEF20
ENSG00000162494	1	13801445	13840543	146	37	1227	0.68333	0.2472	LRRC38
ENSG00000162493	1	13909960	13944452	90	26	1227	-0.5274	0.70104	PDPN
ENSG00000116731	1	14026693	14151574	242	31	1227	0.37714	0.35303	PRDM2
ENSG00000189337	1	14925200	15444539	1749	202	1227	0.51939	0.30175	KAZN
ENSG00000171729	1	15479028	15546976	303	31	1227	-0.073262	0.5292	TMEM51
ENSG00000204464	1	15490840	15497813	17	4	1227	-0.14461	0.55749	C1orf195
ENSG00000142621	1	15573768	15726779	413	55	1227	-0.27159	0.60703	FHAD1
ENSG00000142634	1	15736391	15756839	79	20	1227	-1.1539	0.87574	EFHD2
ENSG00000162438	1	15764935	15775737	20	8	1227	-2.1377	0.98373	CTRC
ENSG00000142615	1	15783223	15798586	59	12	1227	-1.2523	0.89476	CELA2A
ENSG00000215704	1	15792404	15817895	100	15	1227	-0.17055	0.56771	CELA2B
ENSG00000132906	1	15817327	15853029	154	9	1227	-1.5545	0.93996	CASP9
ENSG00000116138	1	15853308	15918874	236	15	1227	-0.76003	0.77638	DNAJC16
ENSG00000116771	1	15898848	15911605	61	6	1227	-0.47745	0.68348	AGMAT
ENSG00000197312	1	15943995	15995539	154	10	1227	-0.50577	0.69349	DDI2
ENSG00000215695	1	15986364	15988217	2	1	1227	1.2721	0.10167	RSC1A1
ENSG00000116786	1	16010827	16061264	186	18	1227	-1.2555	0.89536	PLEKHM2
ENSG00000162461	1	16062900	16067891	20	6	1227	-0.23701	0.59368	SLC25A34
ENSG00000162460	1	16068917	16074477	25	6	1227	-0.46203	0.67797	TMEM82
ENSG00000162458	1	16083102	16113089	92	17	1227	0.78407	0.2165	FBLIM1
ENSG00000065526	1	16174359	16266955	218	26	1227	0.92101	0.17852	SPEN
ENSG00000116809	1	16268364	16302627	60	15	1227	1.1012	0.13541	ZBTB17
ENSG00000183888	1	16330731	16335302	18	6	1227	0.25104	0.40089	C1orf64
ENSG00000173641	1	16340523	16346089	47	6	1227	-0.13658	0.55432	HSPB7
ENSG00000186510	1	16345370	16360545	100	15	1227	-0.37666	0.64679	CLCNKA
ENSG00000184908	1	16370272	16383803	134	15	1227	0.74152	0.22919	CLCNKB
ENSG00000185519	1	16384264	16400127	88	16	1227	3.0628	0.0010965	FAM131C
ENSG00000142627	1	16450832	16482582	28	7	1227	0.76525	0.22206	EPHA2
ENSG00000142632	1	16524349	16539104	28	6	1227	-0.29342	0.6154	ARHGEF19
ENSG00000204377	1	16555368	16556038	3	2	1227	-0.11616	0.54624	C1orf134
ENSG00000132881	1	16558195	16563657	7	3	1227	-0.18127	0.57192	RSG1
ENSG00000037637	1	16573334	16678949	231	13	1227	0.62368	0.26642	FBXO42
ENSG00000055070	1	16679070	16724640	105	12	1227	0.44643	0.32764	SZRD1
ENSG00000187144	1	16713612	16763919	152	27	1227	-1.3518	0.91178	SPATA21
ENSG00000157191	1	16767167	16786573	24	6	1227	-0.27114	0.60686	NECAP2
ENSG00000219481	1	16888814	16940057	48	16	1227	-1.2368	0.89191	NBPF1
ENSG00000058453	1	17066768	17299474	383	40	1227	-1.672	0.95274	CROCC
ENSG00000117122	1	17300997	17307330	22	5	1227	-1.0171	0.84544	MFAP2
ENSG00000159363	1	17312453	17338423	45	10	1227	-2.4828	0.99348	ATP13A2
ENSG00000117118	1	17345217	17380665	99	8	1227	0.28071	0.38947	SDHB
ENSG00000117115	1	17393256	17445948	252	16	1227	1.0859	0.13877	PADI2
ENSG00000142623	1	17531621	17572500	121	38	1227	-0.36085	0.64089	PADI1
ENSG00000142619	1	17575593	17610728	152	23	1227	0.78847	0.21521	PADI3
ENSG00000159339	1	17634690	17690499	256	18	1227	0.83301	0.20242	PADI4
ENSG00000269468	1	17655507	17676070	118	7	1227	0.9633	0.1677	AC004824.2
ENSG00000179051	1	17733256	17766220	29	7	1227	0.10109	0.45974	RCC2
ENSG00000074964	1	17866330	18024369	312	35	1227	-0.0007955	0.50032	ARHGEF10L
ENSG00000117148	1	18081808	18153558	198	25	1227	-0.13453	0.55351	ACTL8
ENSG00000117154	1	18434240	18704977	732	131	1227	-1.0143	0.84477	IGSF21
ENSG00000179023	1	18807424	18812478	20	5	1227	-0.025804	0.51029	KLHDC7A
ENSG00000009709	1	18957500	19075360	294	51	1227	0.82315	0.20521	PAX7
ENSG00000179002	1	19166093	19186176	62	17	1227	-0.4506	0.67386	TAS1R2
ENSG00000255275	1	19175767	19247615	222	46	1227	0.084106	0.46649	RP13-279N23.2
ENSG00000159423	1	19197926	19229275	78	14	1227	-0.51584	0.69702	ALDH4A1
ENSG00000169991	1	19230775	19283180	170	36	1227	0.94941	0.17121	IFFO2
ENSG00000127481	1	19401000	19536770	258	26	1227	0.044804	0.48213	UBR4
ENSG00000127463	1	19542158	19578046	135	19	1227	0.0458	0.48173	EMC1
ENSG00000053372	1	19578033	19586622	51	8	1227	0.70046	0.24182	MRTO4
ENSG00000162482	1	19609052	19615744	41	7	1227	-0.15263	0.56065	AKR7A3
ENSG00000053371	1	19630459	19638640	30	11	1227	0.685	0.24667	AKR7A2
ENSG00000040487	1	19638820	19655794	99	15	1227	-1.4693	0.92913	PQLC2
ENSG00000077549	1	19665267	19812066	650	62	1227	-0.22661	0.58964	CAPZB
ENSG00000270136	1	19923473	19984549	258	21	1227	-0.38901	0.65136	MINOS1-NBL1
ENSG00000173436	1	19923477	19956314	136	10	1227	-0.45226	0.67446	MINOS1
ENSG00000158747	1	19967048	19984945	68	18	1227	-0.73301	0.76822	NBL1
ENSG00000158748	1	19991780	20006055	40	8	1227	-0.85753	0.80442	HTR6
ENSG00000162542	1	20008706	20126438	354	52	1227	0.2752	0.39158	TMCO4
ENSG00000178828	1	20140523	20141771	3	2	1227	0.099178	0.4605	RNF186
ENSG00000169914	1	20209006	20239438	74	14	1227	-0.34128	0.63355	OTUD3
ENSG00000188784	1	20246502	20250110	16	5	1227	-0.63234	0.73642	PLA2G2E
ENSG00000188257	1	20301925	20306932	15	7	1227	-0.41935	0.66252	PLA2G2A
ENSG00000127472	1	20354672	20417683	137	18	1227	0.87199	0.19161	PLA2G5
ENSG00000117215	1	20438432	20446050	17	8	1227	-1.459	0.92772	PLA2G2D
ENSG00000158786	1	20465819	20476879	15	7	1227	0.027577	0.489	PLA2G2F
ENSG00000187980	1	20487746	20503917	33	7	1227	0.31841	0.37509	PLA2G2C
ENSG00000162543	1	20512578	20522541	3	1	1227	0.50081	0.30825	UBXN10
ENSG00000158816	1	20617412	20681387	143	22	1227	-2.7969	0.99742	VWA5B1
ENSG00000162545	1	20808884	20812713	3	2	1227	0.5659	0.28573	CAMK2N1
ENSG00000090432	1	20825943	20834654	20	7	1227	0.51394	0.30365	MUL1
ENSG00000183114	1	20878932	20881512	1	1	1227	-0.13805	0.5549	FAM43B
ENSG00000158825	1	20915441	20945401	110	22	1227	-0.48189	0.68506	CDA
ENSG00000158828	1	20959948	20978004	68	10	1227	0.37486	0.35388	PINK1
ENSG00000244038	1	20978270	20988000	37	8	1227	-0.50674	0.69383	DDOST
ENSG00000117245	1	20990507	21044510	200	53	1227	-1.8071	0.96463	KIF17
ENSG00000189410	1	21046225	21059330	36	9	1227	-1.6311	0.94856	SH2D5
ENSG00000127483	1	21069154	21113816	93	13	1227	-0.63686	0.73789	HP1BP3
ENSG00000075151	1	21132963	21503377	891	47	1227	-0.55126	0.70927	EIF4G3
ENSG00000117298	1	21543740	21671997	401	56	1227	-1.2197	0.88871	ECE1
ENSG00000142794	1	21766621	21811498	52	10	1227	1.2744	0.10126	NBPF3
ENSG00000162551	1	21835858	21904905	192	21	1227	-0.73343	0.76835	ALPL
ENSG00000076864	1	21922708	21995801	150	36	1227	0.42624	0.33497	RAP1GAP
ENSG00000090686	1	22004791	22110099	339	35	1227	0.18566	0.42636	USP48
ENSG00000187942	1	22138758	22151714	31	15	1227	1.2055	0.114	LDLRAD2
ENSG00000142798	1	22148738	22263790	269	38	1227	0.56775	0.2851	HSPG2
ENSG00000219073	1	22303514	22325135	206	17	1227	-1.1156	0.8677	CELA3B
ENSG00000142789	1	22328149	22339032	61	10	1227	-1.2211	0.88897	CELA3A
ENSG00000070831	1	22379120	22419437	92	12	1227	-0.077901	0.53105	CDC42
ENSG00000162552	1	22443798	22470462	63	11	1227	0.050116	0.48002	WNT4
ENSG00000184677	1	22778344	22857650	156	19	1227	0.53325	0.29693	ZBTB40
ENSG00000070886	1	22890057	22930087	152	28	1227	-0.54353	0.70662	EPHA8
ENSG00000173372	1	22962999	22966101	6	3	1227	1.1726	0.12048	C1QA
ENSG00000159189	1	22970123	22974603	30	7	1227	0.61489	0.26931	C1QC
ENSG00000173369	1	22979255	22988031	35	8	1227	-0.27835	0.60963	C1QB
ENSG00000133216	1	23037332	23241818	551	80	1227	1.3849	0.083037	EPHB2
ENSG00000215906	1	23279536	23291831	28	7	1227	-0.16843	0.56688	LACTBL1
ENSG00000227868	1	23337327	23342343	6	2	1227	-0.57513	0.7174	C1orf234
ENSG00000004487	1	23345941	23410182	24	7	1227	-1.6063	0.9459	KDM1A
ENSG00000169641	1	23410516	23504301	95	11	1227	-0.50625	0.69366	LUZP1
ENSG00000179546	1	23516993	23521222	5	2	1227	0.702	0.24134	HTR1D
ENSG00000125944	1	23630264	23670829	78	10	1227	-0.77292	0.78022	HNRNPR
ENSG00000125945	1	23685941	23695935	31	7	1227	0.25815	0.39815	ZNF436
ENSG00000249087	1	23695490	23698332	3	2	1227	1.1317	0.12889	C1orf213
ENSG00000204219	1	23707554	23751233	131	20	1227	0.76696	0.22155	TCEA3
ENSG00000088280	1	23755056	23811061	130	16	1227	-0.13083	0.55205	ASAP3
ENSG00000007968	1	23832922	23857712	54	8	1227	-0.89783	0.81536	E2F2
ENSG00000117318	1	23884409	23886285	4	2	1227	-1.4614	0.92805	ID3
ENSG00000197880	1	23907985	23967058	72	21	1227	-1.4888	0.93173	MDS2
ENSG00000142676	1	24018269	24022915	8	3	1227	-0.333	0.63043	RPL11
ENSG00000011007	1	24069645	24088549	30	9	1227	0.13164	0.44763	TCEB3
ENSG00000057757	1	24104895	24114722	16	6	1227	2.1635	0.01525	PITHD1
ENSG00000011009	1	24117460	24122029	5	2	1227	1.776	0.037864	LYPLA2
ENSG00000117308	1	24122089	24127271	8	2	1227	1.6401	0.050494	GALE
ENSG00000117305	1	24128375	24165110	50	10	1227	2.8714	0.0020435	HMGCL
ENSG00000179163	1	24171567	24194784	53	6	1227	3.269	0.00053959	FUCA1
ENSG00000188822	1	24197016	24285549	299	24	1227	4.676	1.4624e-06	CNR2
ENSG00000189266	1	24285599	24289952	7	2	1227	1.0826	0.13949	PNRC2
ENSG00000188529	1	24291294	24307417	6	2	1227	0.525	0.29979	SRSF10
ENSG00000142661	1	24382525	24438665	80	22	1227	-0.43564	0.66845	MYOM3
ENSG00000142677	1	24446261	24469611	27	8	1227	-2.7239	0.99677	IL22RA1
ENSG00000185436	1	24480647	24514449	113	17	1227	-0.75517	0.77493	IFNLR1
ENSG00000158055	1	24645812	24690972	68	17	1227	0.88321	0.18856	GRHL3
ENSG00000001460	1	24683489	24743424	76	15	1227	1.5399	0.061796	STPG1
ENSG00000001461	1	24742284	24799466	100	19	1227	0.49455	0.31046	NIPAL3
ENSG00000117602	1	24829387	24867530	148	15	1227	0.70974	0.23893	RCAN3
ENSG00000184454	1	24882602	24935819	160	25	1227	0.40233	0.34372	NCMAP
ENSG00000133226	1	24958207	24999758	45	9	1227	-0.92704	0.82305	SRRM1
ENSG00000169504	1	25071848	25170815	153	18	1227	-0.51396	0.69636	CLIC4
ENSG00000020633	1	25226002	25291612	120	26	1227	-0.37783	0.64722	RUNX3
ENSG00000117614	1	25549170	25558993	17	2	1227	0.15391	0.43884	SYF2
ENSG00000117616	1	25568728	25664704	227	23	1227	-1.7768	0.9622	C1orf63
ENSG00000187010	1	25598884	25656936	147	15	1227	-2.0823	0.98134	RHD
ENSG00000183726	1	25664408	25688852	40	9	1227	-0.62257	0.73322	TMEM50A
ENSG00000188672	1	25688740	25756683	236	21	1227	-0.88096	0.81083	RHCE
ENSG00000204178	1	25757388	25826700	193	15	1227	-2.1296	0.9834	TMEM57
ENSG00000157978	1	25870071	25895377	50	7	1227	-0.26268	0.6036	LDLRAP1
ENSG00000117643	1	25943959	26112698	437	38	1227	-0.29742	0.61693	MAN1C1
ENSG00000162430	1	26126667	26144713	58	9	1227	-2.3189	0.9898	SEPN1
ENSG00000255054	1	26137961	26150235	44	6	1227	-2.5903	0.99521	RP1-317E23.6
ENSG00000117640	1	26145131	26159432	43	5	1227	-1.8551	0.96821	MTFR1L
ENSG00000223474	1	26145212	26147288	6	2	1227	-0.97255	0.83461	AL020996.1
ENSG00000127423	1	26158414	26185903	100	7	1227	-1.803	0.96431	AUNIP
ENSG00000182749	1	26187701	26197744	22	5	1227	-0.43565	0.66845	PAQR7
ENSG00000117632	1	26210672	26233482	26	6	1227	0.0068653	0.49726	STMN1
ENSG00000158006	1	26286258	26324648	90	6	1227	0.060732	0.47579	PAFAH2
ENSG00000158008	1	26346375	26362955	33	9	1227	-0.51243	0.69583	EXTL1
ENSG00000158014	1	26363743	26372624	13	4	1227	-1.3124	0.9053	SLC30A2
ENSG00000158022	1	26377795	26394927	52	11	1227	0.01932	0.49229	TRIM63
ENSG00000175087	1	26437664	26452034	50	6	1227	1.4011	0.08059	PDIK1L
ENSG00000197245	1	26485511	26489119	11	5	1227	-0.047391	0.5189	FAM110D
ENSG00000142684	1	26496362	26498551	8	3	1227	0.28551	0.38763	ZNF593
ENSG00000142675	1	26503894	26516377	29	8	1227	0.28422	0.38812	CNKSR1
ENSG00000188782	1	26517052	26529459	71	13	1227	-0.74127	0.77074	CATSPER4
ENSG00000130695	1	26560691	26605299	159	13	1227	1.9615	0.024908	CEP85
ENSG00000142669	1	26605667	26608007	5	2	1227	1.5809	0.056953	SH3BGRL3
ENSG00000158062	1	26607819	26644854	151	13	1227	2.2557	0.012044	UBXN11
ENSG00000169442	1	26644448	26647014	15	4	1227	2.3116	0.0104	CD52
ENSG00000176092	1	26648350	26680621	128	21	1227	-1.0969	0.86365	AIM1L
ENSG00000176083	1	26688125	26701013	57	10	1227	1.4336	0.075836	ZNF683
ENSG00000131914	1	26737269	26756213	23	9	1227	0.46186	0.32209	LIN28A
ENSG00000117682	1	26758773	26797785	55	11	1227	1.204	0.1143	DHDDS
ENSG00000198830	1	26798941	26802463	4	2	1227	0.16337	0.43511	HMGN2
ENSG00000117676	1	26856252	26901521	105	13	1227	-0.4522	0.67444	RPS6KA1
ENSG00000117713	1	27022524	27108595	121	8	1227	-1.1273	0.8702	ARID1A
ENSG00000060642	1	27113963	27124889	10	3	1227	-1.0949	0.86322	PIGV
ENSG00000204160	1	27153201	27184093	44	6	1227	-0.62521	0.73408	ZDHHC18
ENSG00000175793	1	27189633	27190947	1	1	1227	-0.16874	0.567	SFN
ENSG00000142751	1	27202624	27216788	18	4	1227	0.45262	0.32541	GPN2
ENSG00000198746	1	27216979	27226957	10	4	1227	-0.92451	0.82239	GPATCH3
ENSG00000090273	1	27226729	27273353	86	11	1227	-1.8044	0.96442	NUDC
ENSG00000131910	1	27237980	27240457	4	2	1227	-0.9357	0.82529	NR0B2
ENSG00000175707	1	27276053	27286897	19	5	1227	-1.8624	0.96873	C1orf172
ENSG00000253368	1	27320198	27327389	13	5	1227	-0.2527	0.59975	TRNP1
ENSG00000158246	1	27331511	27339327	6	2	1227	1.6291	0.051643	FAM46B
ENSG00000090020	1	27425306	27493472	77	7	1227	0.88621	0.18775	SLC9A1
ENSG00000142784	1	27561007	27635110	106	14	1227	0.032594	0.487	WDTC1
ENSG00000186501	1	27648651	27662891	24	7	1227	0.22127	0.41244	TMEM222
ENSG00000142765	1	27668513	27680421	15	5	1227	-0.79535	0.7868	SYTL1
ENSG00000142733	1	27681675	27693383	18	6	1227	-0.76989	0.77932	MAP3K6
ENSG00000142748	1	27695603	27701315	9	4	1227	-1.4138	0.92128	FCN3
ENSG00000174950	1	27705666	27709870	6	2	1227	-0.43767	0.66919	CD164L2
ENSG00000181773	1	27719148	27722318	1	1	1227	0.88196	0.1889	GPR3
ENSG00000158195	1	27730730	27816669	158	12	1227	-0.38434	0.64964	WASF2
ENSG00000126705	1	27860546	27930942	92	13	1227	-0.3591	0.64024	AHDC1
ENSG00000000938	1	27938575	27961788	47	9	1227	0.058215	0.47679	FGR
ENSG00000126709	1	27992572	27998729	19	4	1227	0.61648	0.26879	IFI6
ENSG00000009780	1	28052490	28089633	85	5	1227	-0.89692	0.81512	FAM76A
ENSG00000117758	1	28099694	28150963	118	7	1227	0.31288	0.37719	STX12
ENSG00000117751	1	28157289	28178187	31	6	1227	0.20666	0.41814	PPP1R8
ENSG00000130775	1	28199055	28213196	27	8	1227	1.1135	0.13274	THEMIS2
ENSG00000117748	1	28218035	28241257	32	9	1227	-0.47243	0.68169	RPA2
ENSG00000130768	1	28261504	28285668	46	9	1227	1.4236	0.077279	SMPDL3B
ENSG00000158156	1	28285973	28294607	4	2	1227	1.856	0.03173	XKR8
ENSG00000158161	1	28296855	28415207	249	23	1227	1.304	0.096113	EYA3
ENSG00000169403	1	28473677	28520447	33	9	1227	-0.082445	0.53285	PTAFR
ENSG00000126698	1	28525967	28559536	54	9	1227	-0.44595	0.67218	DNAJC8
ENSG00000130770	1	28562620	28573417	14	4	1227	-0.11837	0.54711	ATPIF1
ENSG00000130766	1	28586038	28609002	55	10	1227	-1.1712	0.87924	SESN2
ENSG00000130772	1	28655513	28662476	7	3	1227	-1.4795	0.9305	MED18
ENSG00000204138	1	28696114	28826881	293	14	1227	-0.80807	0.79047	PHACTR4
ENSG00000180198	1	28832455	28865812	73	9	1227	-0.85482	0.80367	RCC1
ENSG00000180098	1	28879597	28905051	38	10	1227	-1.75	0.95994	TRNAU1AP
ENSG00000120656	1	28915835	28969597	68	10	1227	-3.5633	0.99982	TAF12
ENSG00000188060	1	28918712	28921955	5	3	1227	-2.2354	0.98731	RAB42
ENSG00000162419	1	28995244	29045865	79	7	1227	-1.3715	0.91489	GMEB1
ENSG00000198492	1	29063133	29096287	69	8	1227	-0.41333	0.66032	YTHDF2
ENSG00000116329	1	29138654	29190208	188	21	1227	0.24193	0.40442	OPRD1
ENSG00000159023	1	29213603	29446553	691	50	1227	-0.18139	0.57197	EPB41
ENSG00000253304	1	29445940	29450447	11	3	1227	-0.24822	0.59802	TMEM200B
ENSG00000116350	1	29474255	29508499	77	15	1227	1.9177	0.027573	SRSF4
ENSG00000116353	1	29519385	29557454	98	14	1227	2.2517	0.012171	MECR
ENSG00000060656	1	29563028	29653325	230	36	1227	0.38378	0.35057	PTPRU
ENSG00000162510	1	31184124	31196434	49	7	1227	1.3553	0.087669	MATN1
ENSG00000162511	1	31205316	31230667	48	17	1227	-0.53863	0.70493	LAPTM5
ENSG00000162512	1	31342314	31381608	72	21	1227	-0.26092	0.60292	SDC3
ENSG00000134644	1	31404353	31538838	111	13	1227	0.36128	0.35895	PUM1
ENSG00000084628	1	31652592	31712401	316	27	1227	1.2641	0.10309	NKAIN1
ENSG00000060688	1	31732417	31769662	64	12	1227	2.6157	0.0044516	SNRNP40
ENSG00000121766	1	31769842	31837783	91	12	1227	2.3577	0.0091949	ZCCHC17
ENSG00000121769	1	31838472	31849697	13	5	1227	2.5033	0.0061515	FABP3
ENSG00000168528	1	31882412	31907525	86	13	1227	1.6312	0.051428	SERINC2
ENSG00000268950	1	31902192	31902614	2	1	1227	0.099208	0.46049	AC114494.1
ENSG00000142910	1	32042116	32053288	16	8	1227	0.44204	0.32923	TINAGL1
ENSG00000121764	1	32083287	32098119	35	4	1227	0.15191	0.43963	HCRTR1
ENSG00000162517	1	32095463	32110497	27	4	1227	0.05942	0.47631	PEF1
ENSG00000084636	1	32117848	32169920	105	21	1227	-0.26034	0.6027	COL16A1
ENSG00000121753	1	32192718	32230494	63	13	1227	-1.6934	0.95481	BAI2
ENSG00000134668	1	32256023	32281652	49	11	1227	0.29987	0.38214	SPOCD1
ENSG00000184007	1	32372022	32410457	65	12	1227	1.8482	0.032289	PTP4A2
ENSG00000212673	1	32379174	32380745	2	1	1227	1.3213	0.093206	AL136115.1
ENSG00000121774	1	32479430	32526451	21	7	1227	-0.25551	0.60084	KHDRBS1
ENSG00000121775	1	32537632	32568467	39	4	1227	0.59133	0.27715	TMEM39B
ENSG00000025800	1	32573639	32642169	71	4	1227	0.00071649	0.49971	KPNA6
ENSG00000084652	1	32645287	32663886	21	4	1227	-0.07633	0.53042	TXLNA
ENSG00000160050	1	32665987	32670988	2	1	1227	-2.5428	0.9945	CCDC28B
ENSG00000160051	1	32671236	32674288	5	2	1227	-0.6027	0.72665	IQCC
ENSG00000222046	1	32674695	32681797	7	2	1227	-0.052456	0.52092	DCDC2B
ENSG00000160055	1	32680073	32687972	7	2	1227	-0.75867	0.77598	TMEM234
ENSG00000084623	1	32687529	32697205	9	1	1227	-0.37905	0.64768	EIF3I
ENSG00000183615	1	32712834	32714457	1	1	1227	0.54493	0.2929	FAM167B
ENSG00000182866	1	32716840	32751766	27	8	1227	-1.0578	0.85492	LCK
ENSG00000116478	1	32757687	32799236	20	3	1227	0.63703	0.26205	HDAC1
ENSG00000162526	1	32817122	32829913	5	1	1227	1.4398	0.074969	TSSK3
ENSG00000160058	1	32830704	32860332	12	3	1227	1.6045	0.0543	BSDC1
ENSG00000254553	1	32930658	33066393	257	10	1227	0.12261	0.45121	RP1-27O5.3
ENSG00000273274	1	32930670	32962287	24	6	1227	0.90414	0.18296	ZBTB8B
ENSG00000160062	1	33005028	33071540	148	7	1227	-0.33333	0.63056	ZBTB8A
ENSG00000176261	1	33065773	33116504	122	8	1227	-0.73278	0.76815	ZBTB8OS
ENSG00000162521	1	33116743	33151812	116	7	1227	-1.0222	0.84665	RBBP4
ENSG00000162520	1	33145507	33169197	65	7	1227	-0.37461	0.64602	SYNC
ENSG00000162522	1	33207486	33240571	40	12	1227	-0.7793	0.7821	KIAA1522
ENSG00000134684	1	33240840	33283754	86	17	1227	-2.3985	0.99177	YARS
ENSG00000116497	1	33282368	33324476	90	21	1227	-2.1738	0.98514	S100PBP
ENSG00000160097	1	33327869	33338083	14	6	1227	-0.34493	0.63493	FNDC5
ENSG00000121905	1	33351595	33364042	18	6	1227	-1.2714	0.8982	HPCA
ENSG00000121900	1	33360195	33367039	14	5	1227	-1.6555	0.95109	TMEM54
ENSG00000116514	1	33402046	33430286	53	9	1227	-1.7653	0.96124	RNF19B
ENSG00000267885	1	33439268	33439642	1	1	1227	-0.3414	0.6336	FKSG48
ENSG00000004455	1	33473585	33546597	121	18	1227	-0.88514	0.81196	AK2
ENSG00000142920	1	33546705	33586131	49	11	1227	-1.1034	0.86507	ADC
ENSG00000116525	1	33611003	33647660	80	14	1227	-2.8268	0.99765	TRIM62
ENSG00000160094	1	33722146	33766320	102	18	1227	-1.2746	0.89878	ZNF362
ENSG00000184389	1	33772367	33786699	30	7	1227	-1.0276	0.84793	A3GALT2
ENSG00000134686	1	33789224	33896653	249	21	1227	-1.3708	0.91478	PHC2
ENSG00000121903	1	33938246	33962107	56	5	1227	0.87109	0.19185	ZSCAN20
ENSG00000121904	1	33979609	34631443	1411	172	1227	1.9136	0.027837	CSMD2
ENSG00000176256	1	34326076	34330392	6	3	1227	-0.53781	0.70465	HMGB4
ENSG00000142698	1	34632484	34684732	164	22	1227	1.9965	0.022942	C1orf94
ENSG00000163866	1	35178338	35325417	318	75	1227	-1.2473	0.89385	SMIM12
ENSG00000189280	1	35220648	35224113	8	3	1227	-0.26603	0.60489	GJB5
ENSG00000189433	1	35225342	35229325	14	7	1227	-0.18821	0.57464	GJB4
ENSG00000188910	1	35246790	35251970	11	4	1227	-0.93207	0.82435	GJB3
ENSG00000187513	1	35258599	35261348	2	1	1227	-0.26739	0.60541	GJA4
ENSG00000116544	1	35331037	35395186	88	27	1227	-1.1898	0.88293	DLGAP3
ENSG00000271741	1	35447134	35497342	132	8	1227	-1.3247	0.90737	RP11-244H3.4
ENSG00000243749	1	35447136	35450954	15	4	1227	-1.6127	0.94659	ZMYM6NB
ENSG00000163867	1	35449523	35497569	120	8	1227	-1.2554	0.89533	ZMYM6
ENSG00000197056	1	35525387	35581460	161	17	1227	-2.6298	0.99573	ZMYM1
ENSG00000116560	1	35641979	35658749	55	7	1227	-0.94396	0.82741	SFPQ
ENSG00000146463	1	35734568	35887659	248	18	1227	0.6701	0.2514	ZMYM4
ENSG00000142687	1	35899091	36023551	169	17	1227	1.5991	0.054901	KIAA0319L
ENSG00000020129	1	36023074	36032875	18	4	1227	1.1607	0.12288	NCDN
ENSG00000116819	1	36038971	36060929	32	8	1227	0.96828	0.16645	TFAP2E
ENSG00000126067	1	36067185	36107445	57	8	1227	0.64804	0.25848	PSMB2
ENSG00000142686	1	36179476	36185073	6	2	1227	-1.2023	0.88537	C1orf216
ENSG00000092853	1	36185819	36235568	64	9	1227	-0.83095	0.797	CLSPN
ENSG00000134698	1	36273773	36323491	64	12	1227	-0.88789	0.8127	AGO4
ENSG00000092847	1	36335409	36395211	51	10	1227	-0.70024	0.75811	AGO1
ENSG00000126070	1	36396319	36538101	144	13	1227	-1.2979	0.90284	AGO3
ENSG00000092850	1	36549676	36553876	8	3	1227	-1.906	0.97167	TEKT2
ENSG00000116863	1	36554476	36559533	7	3	1227	-2.7187	0.99672	ADPRHL2
ENSG00000171812	1	36560837	36590821	81	14	1227	-2.1672	0.98489	COL8A2
ENSG00000054116	1	36602173	36615098	26	5	1227	0.013976	0.49442	TRAPPC3
ENSG00000116871	1	36621180	36646450	23	5	1227	0.88225	0.18882	MAP7D1
ENSG00000054118	1	36690017	36770958	21	10	1227	1.0958	0.13658	THRAP3
ENSG00000214193	1	36771988	36790484	3	1	1227	-0.073904	0.52946	SH3D21
ENSG00000142694	1	36787632	36789755	2	1	1227	0.02409	0.49039	EVA1B
ENSG00000116883	1	36789335	36794822	1	1	1227	0.024818	0.4901	RP11-268J15.5
ENSG00000196182	1	36805225	36851497	19	5	1227	1.8389	0.032968	STK40
ENSG00000181817	1	36856839	36863493	41	6	1227	0.66419	0.25328	LSM10
ENSG00000116885	1	36881428	36916086	157	8	1227	0.292	0.38514	OSCP1
ENSG00000116898	1	36921319	36930038	40	6	1227	0.86052	0.19475	MRPS15
ENSG00000119535	1	36931644	36948879	29	8	1227	1.8812	0.029971	CSF3R
ENSG00000163873	1	37261128	37499730	462	61	1227	-2.7759	0.99725	GRIK3
ENSG00000163874	1	37940153	37949980	14	5	1227	0.88923	0.18694	ZC3H12A
ENSG00000163875	1	37958176	37980375	47	9	1227	1.0685	0.14264	MEAF6
ENSG00000163877	1	38000050	38019903	30	9	1227	0.60588	0.2723	SNIP1
ENSG00000163879	1	38022520	38032458	14	6	1227	0.98844	0.16147	DNALI1
ENSG00000134697	1	38032417	38061536	33	9	1227	0.27998	0.38975	GNL2
ENSG00000169218	1	38076951	38100595	34	13	1227	-0.89148	0.81366	RSPO1
ENSG00000116922	1	38147242	38157914	7	4	1227	0.23186	0.40832	C1orf109
ENSG00000134690	1	38158090	38175391	21	8	1227	0.34683	0.36436	CDCA8
ENSG00000183317	1	38179552	38230805	120	21	1227	-0.84986	0.8023	EPHA10
ENSG00000185090	1	38259474	38266809	4	1	1227	-0.022169	0.50884	MANEAL
ENSG00000196449	1	38268616	38273857	9	3	1227	-0.12108	0.54818	YRDC
ENSG00000197982	1	38272651	38275126	1	1	1227	-0.42505	0.6646	C1orf122
ENSG00000188786	1	38275239	38325292	48	9	1227	-0.30617	0.62026	MTF1
ENSG00000230610	1	38292232	38293886	2	1	1227	0.5305	0.29788	AL929472.1
ENSG00000204084	1	38326369	38412729	166	18	1227	-1.2111	0.88707	INPP5B
ENSG00000183431	1	38422647	38456593	78	7	1227	-0.45819	0.67659	SF3A3
ENSG00000183386	1	38462442	38471278	18	8	1227	-0.63628	0.7377	FHL3
ENSG00000183520	1	38474930	38490496	29	10	1227	-1.0677	0.85718	UTP11L
ENSG00000185668	1	38509523	38512450	3	2	1227	-0.20242	0.58021	POU3F1
ENSG00000116954	1	39303870	39325495	22	6	1227	-0.81302	0.7919	RRAGC
ENSG00000214114	1	39328636	39347289	24	8	1227	-0.54811	0.70819	MYCBP
ENSG00000131233	1	39330175	39347289	22	7	1227	-0.60524	0.72749	GJA9
ENSG00000158315	1	39351479	39407471	178	35	1227	-0.64301	0.73989	RHBDL2
ENSG00000174574	1	39456895	39471731	38	10	1227	0.21746	0.41393	AKIRIN1
ENSG00000168653	1	39491990	39500308	19	6	1227	0.082531	0.46711	NDUFS5
ENSG00000127603	1	39546988	39952849	823	52	1227	0.58617	0.27888	MACF1
ENSG00000255103	1	39876151	39882154	11	4	1227	1.097	0.13632	KIAA0754
ENSG00000183682	1	39957318	39991607	116	21	1227	0.9147	0.18017	BMP8A
ENSG00000090621	1	40026488	40042462	32	10	1227	-1.4186	0.922	PABPC4
ENSG00000163909	1	40089825	40105617	30	11	1227	-1.6617	0.95171	HEYL
ENSG00000116981	1	40124793	40137710	16	6	1227	-0.60686	0.72803	NT5C1A
ENSG00000116983	1	40144320	40157361	54	11	1227	2.0349	0.02093	HPCAL4
ENSG00000084072	1	40157854	40229586	139	33	1227	1.4186	0.078015	PPIE
ENSG00000116985	1	40222854	40254533	82	13	1227	1.6325	0.051288	BMP8B
ENSG00000198754	1	40235195	40237020	1	1	1227	-0.021057	0.5084	OXCT2
ENSG00000043514	1	40306723	40349183	95	14	1227	0.69382	0.2439	TRIT1
ENSG00000116990	1	40361098	40367928	10	4	1227	-0.26461	0.60435	MYCL
ENSG00000168389	1	40420802	40435638	17	8	1227	-0.34137	0.63359	MFSD2A
ENSG00000131236	1	40505905	40538321	106	7	1227	-1.4952	0.93257	CAP1
ENSG00000131238	1	40538379	40563375	88	12	1227	1.1114	0.13319	PPT1
ENSG00000117000	1	40627045	40706593	229	10	1227	1.5449	0.06118	RLF
ENSG00000188800	1	40711619	40717363	22	4	1227	1.5447	0.061208	TMCO2
ENSG00000084073	1	40723779	40759856	86	15	1227	1.3224	0.093022	ZMPSTE24
ENSG00000049089	1	40766159	40783488	69	12	1227	-0.4155	0.66111	COL9A2
ENSG00000084070	1	40810522	40888998	112	22	1227	-0.36187	0.64128	SMAP2
ENSG00000187801	1	40915774	40929390	49	16	1227	0.14149	0.44374	ZFP69B
ENSG00000187815	1	40942887	40962015	67	15	1227	-1.552	0.93967	ZFP69
ENSG00000164002	1	40974413	40982228	27	7	1227	-1.4733	0.92966	EXO5
ENSG00000117010	1	40997233	41013841	61	9	1227	-0.5775	0.7182	ZNF684
ENSG00000117016	1	41086351	41131329	115	17	1227	0.48284	0.31461	RIMS3
ENSG00000066136	1	41157320	41237275	236	20	1227	0.56213	0.28701	NFYC
ENSG00000117013	1	41249684	41306124	128	41	1227	-0.84917	0.80211	KCNQ4
ENSG00000179862	1	41326729	41328018	7	1	1227	-0.015608	0.50623	CITED4
ENSG00000171793	1	41445007	41478235	98	20	1227	0.50394	0.30715	CTPS1
ENSG00000171790	1	41481269	41488909	32	8	1227	0.7318	0.23215	SLFNL1
ENSG00000010803	1	41492872	41707826	626	39	1227	0.88083	0.1892	SCMH1
ENSG00000204060	1	41827594	41849262	34	11	1227	-0.60167	0.7263	FOXO6
ENSG00000127129	1	41944446	41950344	27	11	1227	-0.5209	0.69878	EDN2
ENSG00000127124	1	41972036	42501596	1465	133	1227	-1.2185	0.88847	HIVEP3
ENSG00000044012	1	42619092	42621495	7	4	1227	-0.71476	0.76262	GUCA2B
ENSG00000197273	1	42628362	42630389	5	2	1227	0.14891	0.44081	GUCA2A
ENSG00000198815	1	42642210	42801548	405	26	1227	-1.156	0.87616	FOXJ3
ENSG00000177181	1	42846466	42888249	119	6	1227	0.19519	0.42262	RIMKLA
ENSG00000066185	1	42896000	42921938	115	15	1227	-0.58142	0.71952	ZMYND12
ENSG00000127125	1	42921788	42939056	44	8	1227	-0.21822	0.58637	PPCS
ENSG00000186409	1	42929001	43120335	735	43	1227	-0.19831	0.5786	CCDC30
ENSG00000171960	1	43124096	43142429	30	8	1227	0.49965	0.30866	PPIH
ENSG00000065978	1	43148098	43168020	44	12	1227	0.22151	0.41235	YBX1
ENSG00000164007	1	43198764	43205925	16	5	1227	-0.28052	0.61046	CLDN19
ENSG00000117385	1	43212006	43232755	60	15	1227	-0.13754	0.5547	LEPRE1
ENSG00000164008	1	43232940	43263968	76	17	1227	0.069699	0.47222	C1orf50
ENSG00000177868	1	43272723	43282954	37	11	1227	0.22704	0.4102	CCDC23
ENSG00000164010	1	43282795	43310660	62	18	1227	0.45556	0.32435	ERMAP
ENSG00000164011	1	43312280	43318148	7	3	1227	0.34146	0.36638	ZNF691
ENSG00000117394	1	43391052	43424530	126	21	1227	-0.50272	0.69242	SLC2A1
ENSG00000186973	1	43610824	43622067	41	9	1227	1.5569	0.059743	FAM183A
ENSG00000117395	1	43629846	43736607	397	38	1227	1.4849	0.068789	EBNA1BP2
ENSG00000243710	1	43637820	43720029	323	29	1227	1.4632	0.071708	WDR65
ENSG00000179178	1	43735665	43739673	10	4	1227	0.22995	0.40907	TMEM125
ENSG00000253313	1	43747554	43751288	8	5	1227	0.72854	0.23314	C1orf210
ENSG00000066056	1	43766664	43788779	16	6	1227	0.57482	0.28271	TIE1
ENSG00000117400	1	43803478	43818443	6	3	1227	0.75356	0.22556	MPL
ENSG00000117399	1	43824626	43828874	4	2	1227	0.61559	0.26908	CDC20
ENSG00000066322	1	43829068	43833696	4	2	1227	0.021165	0.49156	ELOVL1
ENSG00000159479	1	43849588	43855479	1	1	1227	1.6669	0.04777	MED8
ENSG00000198198	1	43855553	43918321	32	11	1227	0.54638	0.2924	SZT2
ENSG00000178922	1	43916824	43919660	5	3	1227	-1.7052	0.95592	HYI
ENSG00000142949	1	43990858	44089343	301	31	1227	0.1717	0.43184	PTPRF
ENSG00000066135	1	44115829	44171186	115	19	1227	-0.0012351	0.50049	KDM4A
ENSG00000126091	1	44171495	44396831	671	46	1227	-0.52643	0.70071	ST3GAL3
ENSG00000117407	1	44398992	44402913	11	5	1227	-0.44871	0.67318	ARTN
ENSG00000117408	1	44412611	44433694	33	8	1227	0.34719	0.36422	IPO13
ENSG00000132768	1	44435672	44439041	6	2	1227	0.20689	0.41805	DPH2
ENSG00000117410	1	44440159	44443967	9	4	1227	0.033119	0.48679	ATP6V0B
ENSG00000117411	1	44444615	44456840	31	11	1227	-0.82818	0.79621	B4GALT2
ENSG00000159214	1	44457031	44462200	10	4	1227	-0.80184	0.78868	CCDC24
ENSG00000196517	1	44457172	44497139	96	21	1227	-0.85223	0.80296	SLC6A9
ENSG00000171872	1	44584522	44600812	58	19	1227	-1.0966	0.86359	KLF17
ENSG00000178028	1	44679127	44686353	13	7	1227	-0.93704	0.82563	DMAP1
ENSG00000117419	1	44686742	44820932	261	34	1227	-0.66767	0.74783	ERI3
ENSG00000187147	1	44870866	45117396	532	118	1227	1.3552	0.087682	RNF220
ENSG00000126106	1	45100910	45140227	23	8	1227	-0.97073	0.83416	TMEM53
ENSG00000198520	1	45140364	45191263	107	27	1227	-1.1423	0.87334	C1orf228
ENSG00000142945	1	45205490	45233439	65	10	1227	0.52152	0.301	KIF2C
ENSG00000142937	1	45240923	45244451	6	3	1227	-0.2053	0.58133	RPS8
ENSG00000142959	1	45249257	45253377	3	1	1227	-0.44478	0.67176	BEST4
ENSG00000173846	1	45265897	45271662	12	4	1227	-1.0287	0.84818	PLK3
ENSG00000188396	1	45271585	45272957	2	1	1227	-0.048839	0.51948	TCTEX1D4
ENSG00000222009	1	45274154	45281257	21	7	1227	-0.44659	0.67241	BTBD19
ENSG00000117425	1	45285516	45308735	56	9	1227	-1.7495	0.95989	PTCH2
ENSG00000070785	1	45316450	45452282	498	30	1227	-0.75745	0.77561	EIF2B3
ENSG00000126107	1	45468212	45477001	27	6	1227	-0.81328	0.79197	HECTD3
ENSG00000126088	1	45477819	45481247	5	2	1227	-1.4137	0.92128	UROD
ENSG00000162415	1	45482071	45771881	658	42	1227	-0.69975	0.75796	ZSWIM5
ENSG00000186603	1	45792545	45794347	1	1	1227	-1.9721	0.9757	HPDL
ENSG00000132781	1	45794835	45806142	14	5	1227	-1.7857	0.96292	MUTYH
ENSG00000132773	1	45805342	45809647	3	2	1227	-0.99644	0.84048	TOE1
ENSG00000070759	1	45809555	45956872	290	24	1227	-0.00058373	0.50023	TESK2
ENSG00000236624	1	45959538	45965751	11	4	1227	0.5786	0.28143	CCDC163P
ENSG00000132763	1	45965725	45976739	25	6	1227	0.94919	0.17126	MMACHC
ENSG00000117450	1	45976708	45988719	49	7	1227	1.1841	0.11819	PRDX1
ENSG00000117448	1	46016215	46035721	53	8	1227	1.054	0.14594	AKR1A1
ENSG00000132780	1	46049518	46084566	61	7	1227	-0.63999	0.73891	NASP
ENSG00000159588	1	46085716	46089729	8	2	1227	-0.16665	0.56618	CCDC17
ENSG00000159592	1	46092976	46153785	153	8	1227	0.28162	0.38912	GPBP1L1
ENSG00000159596	1	46152886	46160115	17	2	1227	0.21239	0.4159	TMEM69
ENSG00000197429	1	46159996	46216322	166	10	1227	0.30983	0.37835	IPP
ENSG00000086015	1	46252659	46501796	624	25	1227	0.3168	0.3757	MAST2
ENSG00000117461	1	46505812	46642160	319	25	1227	1.0544	0.14585	PIK3R3
ENSG00000117472	1	46640745	46651630	29	9	1227	-0.38308	0.64917	TSPAN1
ENSG00000085998	1	46654354	46685977	54	11	1227	0.10807	0.45697	POMGNT1
ENSG00000171357	1	46669006	46686933	30	10	1227	0.2167	0.41422	LURAP1
ENSG00000085999	1	46713360	46744145	29	11	1227	-0.83051	0.79688	RAD54L
ENSG00000132128	1	46726868	46769280	32	12	1227	-1.1056	0.86556	LRRC41
ENSG00000173660	1	46769303	46782448	16	7	1227	0.67859	0.2487	UQCRH
ENSG00000117481	1	46805849	46830824	190	4	1227	0.98559	0.16217	NSUN4
ENSG00000117480	1	46859937	46879520	41	11	1227	1.7166	0.043023	FAAH
ENSG00000197587	1	46972668	46979898	20	6	1227	1.6096	0.053739	DMBX1
ENSG00000162456	1	47011316	47017199	17	3	1227	1.1079	0.13396	KNCN
ENSG00000079277	1	47023090	47082515	71	11	1227	-1.4333	0.92411	MKNK1
ENSG00000142961	1	47073387	47082563	8	4	1227	-1.4464	0.92597	MOB3C
ENSG00000123472	1	47098409	47139539	114	9	1227	-1.449	0.92633	ATPAF1
ENSG00000159658	1	47124366	47184824	160	16	1227	-1.5993	0.94512	EFCAB14
ENSG00000186118	1	47134527	47139266	5	2	1227	-1.6181	0.94718	TEX38
ENSG00000142973	1	47223510	47285085	143	21	1227	-0.99604	0.84039	CYP4B1
ENSG00000187048	1	47394849	47407156	40	6	1227	-1.1775	0.88051	CYP4A11
ENSG00000186377	1	47427036	47516423	276	38	1227	0.055105	0.47803	CYP4X1
ENSG00000186160	1	47533160	47583991	240	12	1227	0.78723	0.21557	CYP4Z1
ENSG00000162365	1	47603107	47615413	52	10	1227	1.173	0.1204	CYP4A22
ENSG00000162366	1	47649265	47656716	15	6	1227	0.67935	0.24846	PDZK1IP1
ENSG00000162367	1	47681962	47697892	36	8	1227	-0.67517	0.75022	TAL1
ENSG00000123473	1	47715811	47779819	207	21	1227	-0.97854	0.8361	STIL
ENSG00000162368	1	47799469	47844511	198	23	1227	0.12689	0.44951	CMPK1
ENSG00000186790	1	47881744	47883723	7	4	1227	-0.69989	0.758	FOXE3
ENSG00000186564	1	47901689	47906363	8	3	1227	-1.5811	0.94307	FOXD2
ENSG00000269113	1	48226200	48462567	316	42	1227	-0.99882	0.84106	TRABD2B
ENSG00000117834	1	48688357	48714316	66	14	1227	-2.1254	0.98322	SLC5A9
ENSG00000132122	1	48761044	48937845	431	42	1227	-1.0594	0.85529	SPATA6
ENSG00000186094	1	48998527	50489585	1984	99	1227	-0.20374	0.58072	AGBL4
ENSG00000162373	1	49193195	49242641	65	14	1227	0.47667	0.3168	BEND5
ENSG00000227839	1	50459990	50461874	2	1	1227	-1.454	0.92702	AL645730.2
ENSG00000162374	1	50513686	50669458	192	38	1227	-0.1301	0.55176	ELAVL4
ENSG00000142700	1	50883222	50889172	5	3	1227	0.94431	0.17251	DMRTA2
ENSG00000185104	1	50905150	51425935	522	30	1227	0.1037	0.4587	FAF1
ENSG00000123080	1	51426417	51440305	10	4	1227	0.57335	0.28321	CDKN2C
ENSG00000204006	1	51567906	51613752	72	6	1227	0.15917	0.43677	C1orf185
ENSG00000123091	1	51701943	51739127	26	7	1227	-1.5337	0.93745	RNF11
ENSG00000085831	1	51752930	51810788	76	22	1227	-0.92502	0.82252	TTC39A
ENSG00000085832	1	51819935	51985000	362	21	1227	0.022265	0.49112	EPS15
ENSG00000117859	1	52042851	52254889	294	30	1227	-1.3973	0.91884	OSBPL9
ENSG00000078618	1	52254863	52344477	228	35	1227	0.36173	0.35878	NRD1
ENSG00000169213	1	52373628	52456436	151	24	1227	-2.7045	0.99658	RAB3B
ENSG00000117862	1	52485803	52521843	56	10	1227	-2.3869	0.9915	TXNDC12
ENSG00000198841	1	52497775	52499488	6	2	1227	-2.2465	0.98767	KTI12
ENSG00000134717	1	52521797	52556388	72	8	1227	-0.54962	0.70871	BTF3L4
ENSG00000157077	1	52608046	52812358	332	34	1227	0.065833	0.47376	ZFYVE9
ENSG00000154222	1	52811395	52831865	31	8	1227	-0.77681	0.78136	CC2D1B
ENSG00000085840	1	52838501	52870131	38	10	1227	-0.91852	0.82083	ORC1
ENSG00000134748	1	52870236	52886511	25	8	1227	-0.50703	0.69393	PRPF38A
ENSG00000134744	1	52873954	53019159	297	26	1227	-0.4983	0.69086	ZCCHC11
ENSG00000116157	1	53068044	53074723	20	5	1227	-0.55115	0.70924	GPX7
ENSG00000182183	1	53099016	53135355	53	17	1227	-0.26932	0.60616	FAM159A
ENSG00000162377	1	53152508	53164038	18	8	1227	-1.042	0.85129	COA7
ENSG00000162378	1	53192126	53293014	262	24	1227	-1.1864	0.88227	ZYG11B
ENSG00000203995	1	53308183	53360670	194	20	1227	-2.5791	0.99505	ZYG11A
ENSG00000121310	1	53361656	53392884	77	14	1227	-0.52645	0.70071	ECHDC2
ENSG00000116171	1	53392901	53517375	605	33	1227	-0.34412	0.63462	SCP2
ENSG00000174348	1	53527854	53551174	108	16	1227	0.23634	0.40658	PODN
ENSG00000162383	1	53552855	53608289	206	43	1227	-1.0309	0.84872	SLC1A7
ENSG00000157184	1	53662101	53679869	27	8	1227	-1.145	0.87389	CPT2
ENSG00000162384	1	53679771	53686289	13	4	1227	-1.7687	0.96153	C1orf123
ENSG00000162385	1	53692564	53704282	21	6	1227	0.44795	0.3271	MAGOH
ENSG00000157193	1	53711217	53793742	199	35	1227	-0.68	0.75175	LRP8
ENSG00000143006	1	53925072	53933161	26	6	1227	-0.95409	0.82998	DMRTB1
ENSG00000174332	1	53971910	54199877	670	63	1227	0.75786	0.22427	GLIS1
ENSG00000058804	1	54231133	54304533	110	9	1227	0.73102	0.23238	NDC1
ENSG00000058799	1	54317392	54356407	49	12	1227	0.17875	0.42907	YIPF1
ENSG00000211452	1	54356912	54376759	37	10	1227	0.068026	0.47288	DIO1
ENSG00000081870	1	54382247	54411602	63	6	1227	1.0174	0.15447	HSPB11
ENSG00000116212	1	54411750	54433841	22	4	1227	0.86873	0.1925	LRRC42
ENSG00000203985	1	54474412	54483856	12	3	1227	0.91143	0.18103	LDLRAD1
ENSG00000116209	1	54497347	54519177	50	11	1227	0.29088	0.38557	TMEM59
ENSG00000116205	1	54519260	54578192	135	16	1227	-0.34688	0.63566	TCEANC2
ENSG00000212670	1	54569968	54571750	2	1	1227	-0.85092	0.80259	AL161915.1
ENSG00000157211	1	54598747	54619443	97	21	1227	-1.4066	0.92022	CDCP2
ENSG00000256407	1	54606897	54665746	198	39	1227	0.29626	0.38352	RP11-446E24.4
ENSG00000248835	1	54635333	54637997	10	3	1227	0.21338	0.41552	AL357673.1
ENSG00000215883	1	54638009	54665709	66	15	1227	1.1886	0.11729	CYB5RL
ENSG00000116221	1	54649714	54691137	91	20	1227	0.72638	0.2338	MRPL37
ENSG00000157216	1	54691105	54879152	294	60	1227	0.71038	0.23873	SSBP3
ENSG00000198711	1	54703710	54704736	2	1	1227	-1.5929	0.94441	SSBP3-AS1
ENSG00000162390	1	55007930	55104865	401	57	1227	-0.46787	0.68006	ACOT11
ENSG00000162391	1	55074855	55089229	41	15	1227	-1.1089	0.86627	FAM151A
ENSG00000271723	1	55107459	55207981	359	32	1227	0.16035	0.4363	MROH7-TTC4
ENSG00000184313	1	55107463	55175939	194	39	1227	0.77959	0.21781	MROH7
ENSG00000243725	1	55181495	55208330	150	5	1227	-0.21801	0.58629	TTC4
ENSG00000162396	1	55222571	55230187	22	5	1227	-0.92435	0.82235	PARS2
ENSG00000006555	1	55245385	55266940	44	9	1227	0.74199	0.22905	TTC22
ENSG00000162398	1	55271736	55307925	165	15	1227	-1.3888	0.91755	C1orf177
ENSG00000116133	1	55315306	55352891	115	20	1227	-0.466	0.67939	DHCR24
ENSG00000143001	1	55446465	55457966	24	4	1227	-0.1271	0.55057	TMEM61
ENSG00000162399	1	55464606	55476556	29	9	1227	0.54311	0.29353	BSND
ENSG00000169174	1	55505221	55530525	40	12	1227	0.52522	0.29972	PCSK9
ENSG00000162402	1	55532032	55680786	72	9	1227	0.44948	0.32654	USP24
ENSG00000162407	1	56960419	57110974	482	52	1227	-1.6049	0.94574	PPAP2B
ENSG00000162409	1	57110995	57181008	233	17	1227	-0.50063	0.69168	PRKAA2
ENSG00000187889	1	57184477	57285369	268	58	1227	0.75486	0.22517	C1orf168
ENSG00000157131	1	57320479	57383894	182	19	1227	1.105	0.13458	C8A
ENSG00000021852	1	57394883	57431813	82	19	1227	-0.70211	0.75869	C8B
ENSG00000173406	1	57460451	59012406	4367	307	1227	-0.51887	0.69807	DAB1
ENSG00000162600	1	58881056	59012474	471	44	1227	0.069199	0.47242	OMA1
ENSG00000184292	1	59041099	59043166	12	4	1227	1.3224	0.093014	TACSTD2
ENSG00000162601	1	59120411	59165764	85	9	1227	0.26061	0.3972	MYSM1
ENSG00000177606	1	59246465	59249785	4	2	1227	-0.31817	0.62482	JUN
ENSG00000172456	1	59762310	60233347	1219	104	1227	-1.14	0.87286	FGGY
ENSG00000134709	1	60280458	60342050	102	14	1227	-0.17755	0.57046	HOOK1
ENSG00000134716	1	60358980	60392462	66	12	1227	-0.97696	0.83571	CYP2J2
ENSG00000162598	1	60452941	60539442	209	39	1227	0.13124	0.44779	C1orf87
ENSG00000162599	1	61330931	61928465	1262	164	1227	1.2326	0.10886	NFIA
ENSG00000162604	1	62146718	62191095	146	22	1227	0.33969	0.36704	TM2D1
ENSG00000132849	1	62208149	62629592	1372	141	1227	-0.81231	0.79169	INADL
ENSG00000240563	1	62660503	62678000	96	15	1227	0.074074	0.47048	L1TD1
ENSG00000132854	1	62702651	62785085	449	55	1227	-0.046488	0.51854	KANK4
ENSG00000162607	1	62901968	62917475	39	4	1227	0.17819	0.42929	USP1
ENSG00000116641	1	62920399	63153969	386	14	1227	-0.24199	0.5956	DOCK7
ENSG00000132855	1	63063158	63071830	6	2	1227	-0.68975	0.75483	ANGPTL3
ENSG00000269624	1	63073437	63075249	3	1	1227	-0.12702	0.55054	AL138847.1
ENSG00000125703	1	63249806	63331184	288	26	1227	1.2322	0.10893	ATG4C
ENSG00000187140	1	63788730	63790797	3	2	1227	-1.7252	0.95776	FOXD3
ENSG00000088035	1	63833261	63904233	204	25	1227	-2.0535	0.97999	ALG6
ENSG00000142856	1	63906441	64059392	510	37	1227	-1.7077	0.95615	ITGB3BP
ENSG00000203965	1	63989043	64038364	158	19	1227	-1.3112	0.9051	EFCAB7
ENSG00000116652	1	64014588	64015405	3	2	1227	-0.18532	0.57351	DLEU2L
ENSG00000079739	1	64058947	64125916	238	46	1227	-2.4169	0.99217	PGM1
ENSG00000185483	1	64239693	64647181	706	77	1227	0.39767	0.34544	ROR1
ENSG00000177414	1	64669310	64733051	187	21	1227	-2.2368	0.98735	UBE2U
ENSG00000158966	1	64936428	65158741	416	66	1227	-1.2856	0.90072	CACHD1
ENSG00000162437	1	65210778	65298915	168	22	1227	-0.55778	0.7115	RAVER2
ENSG00000162434	1	65298912	65432187	456	45	1227	0.97763	0.16413	JAK1
ENSG00000162433	1	65613232	65697828	280	31	1227	0.20986	0.41689	AK4
ENSG00000116675	1	65713902	65881552	506	46	1227	1.1317	0.12889	DNAJC6
ENSG00000116678	1	65886248	66107242	664	46	1227	-0.14139	0.55622	LEPR
ENSG00000213625	1	65886270	65901690	37	10	1227	0.37998	0.35198	LEPROT
ENSG00000184588	1	66258197	66840259	1578	148	1227	-0.23017	0.59102	PDE4B
ENSG00000118473	1	66999066	67213982	892	63	1227	-0.06393	0.52549	SGIP1
ENSG00000248458	1	67131547	67142710	51	12	1227	-0.24196	0.59559	AL139147.1
ENSG00000152760	1	67218142	67244470	94	16	1227	-2.955	0.99844	TCTEX1D1
ENSG00000172410	1	67263424	67266939	7	2	1227	0.14363	0.4429	INSL5
ENSG00000152763	1	67278568	67390570	241	38	1227	-0.80852	0.7906	WDR78
ENSG00000198160	1	67390578	67454302	176	16	1227	0.4634	0.32154	MIER1
ENSG00000116704	1	67465015	67519782	183	15	1227	0.30135	0.38157	SLC35D1
ENSG00000203963	1	67557848	67697536	419	54	1227	-0.11891	0.54733	C1orf141
ENSG00000162594	1	67632083	67725662	303	45	1227	0.73325	0.2317	IL23R
ENSG00000081985	1	67773047	67862583	129	18	1227	0.25364	0.39989	IL12RB2
ENSG00000142864	1	67873493	67896098	12	6	1227	-0.93304	0.8246	SERBP1
ENSG00000116717	1	68150744	68154021	8	3	1227	0.32519	0.37252	GADD45A
ENSG00000172380	1	68167149	68299150	230	31	1227	0.25784	0.39826	GNG12
ENSG00000162595	1	68511645	68517314	13	4	1227	-1.5108	0.93458	DIRAS3
ENSG00000116729	1	68564142	68698803	359	67	1227	-1.0833	0.86067	WLS
ENSG00000116745	1	68894505	68915642	62	12	1227	-1.2633	0.89675	RPE65
ENSG00000024526	1	68939835	68962904	60	9	1227	-0.81824	0.79339	DEPDC1
ENSG00000033122	1	70034081	70617628	1693	125	1227	-0.90171	0.81639	LRRC7
ENSG00000066557	1	70610488	70671303	59	5	1227	-0.11996	0.54774	LRRC40
ENSG00000116754	1	70671365	70718735	57	6	1227	-0.46492	0.67901	SRSF11
ENSG00000118454	1	70726271	70820417	143	20	1227	-1.0226	0.84675	ANKRD13C
ENSG00000197568	1	70820488	70851022	53	9	1227	-0.069159	0.52757	HHLA3
ENSG00000116761	1	70876901	70905534	56	13	1227	0.52191	0.30087	CTH
ENSG00000050628	1	71318036	71513491	571	68	1227	-1.8997	0.97127	PTGER3
ENSG00000132485	1	71528974	71546980	27	7	1227	-0.65641	0.74422	ZRANB2
ENSG00000172260	1	71861623	72748417	2205	165	1227	1.231	0.10916	NEGR1
ENSG00000162620	1	74491699	74663871	322	31	1227	-1.0375	0.85026	LRRIQ3
ENSG00000254685	1	74663896	74699770	116	8	1227	-2.1903	0.98575	FPGT
ENSG00000259030	1	74663919	75009666	712	81	1227	-2.781	0.99729	FPGT-TNNI3K
ENSG00000116783	1	74663947	75010112	713	81	1227	-2.7807	0.99729	TNNI3K
ENSG00000162621	1	74935562	74978298	57	6	1227	-1.4252	0.92295	LRRC53
ENSG00000178965	1	75033795	75139422	137	21	1227	-1.5006	0.93327	C1orf173
ENSG00000116791	1	75171170	75199092	66	18	1227	0.7579	0.22426	CRYZ
ENSG00000162623	1	75198836	75232362	80	14	1227	1.0938	0.13701	TYW3
ENSG00000162624	1	75594119	75627218	65	11	1227	1.3438	0.089509	LHX8
ENSG00000137968	1	75667816	76076801	1240	92	1227	-0.38836	0.65113	SLC44A5
ENSG00000117054	1	76190036	76253260	220	22	1227	-0.28801	0.61333	ACADM
ENSG00000137955	1	76251879	76260764	22	6	1227	-0.56097	0.71259	RABGGTB
ENSG00000057468	1	76262567	76378923	383	31	1227	-1.975	0.97587	MSH4
ENSG00000154007	1	76384558	76398116	47	11	1227	-1.8411	0.9672	ASB17
ENSG00000184005	1	76540404	77100286	1746	154	1227	-1.176	0.8802	ST6GALNAC3
ENSG00000117069	1	77333126	77531396	569	68	1227	0.2303	0.40893	ST6GALNAC5
ENSG00000142892	1	77554675	77685115	244	15	1227	1.0954	0.13666	PIGK
ENSG00000154027	1	77747736	78025651	889	111	1227	-0.30915	0.6214	AK5
ENSG00000036549	1	78028101	78149104	96	22	1227	-0.80389	0.78927	ZZZ3
ENSG00000077254	1	78161672	78225537	61	17	1227	-0.61885	0.73199	USP33
ENSG00000180488	1	78245309	78344106	129	27	1227	-1.3063	0.90428	FAM73A
ENSG00000162614	1	78354198	78409580	112	16	1227	-1.3762	0.91562	NEXN
ENSG00000162613	1	78409740	78444794	70	11	1227	-1.1006	0.86447	FUBP1
ENSG00000162616	1	78444859	78483648	93	17	1227	-1.3308	0.90838	DNAJB4
ENSG00000137960	1	78445226	78604133	400	40	1227	-1.4674	0.92887	GIPC2
ENSG00000122420	1	78769568	79005434	793	85	1227	-0.88657	0.81234	PTGFR
ENSG00000137959	1	79085607	79111830	34	9	1227	-2.1861	0.98559	IFI44L
ENSG00000137965	1	79115481	79129763	15	4	1227	0.69652	0.24305	IFI44
ENSG00000162618	1	79355449	79472403	522	43	1227	-0.2851	0.61222	ELTD1
ENSG00000117114	1	81771845	82458120	1915	226	1227	-1.9268	0.973	LPHN2
ENSG00000137941	1	84330711	84464833	289	13	1227	1.22	0.11124	TTLL7
ENSG00000142875	1	84543745	84704181	297	32	1227	0.080536	0.46791	PRKACB
ENSG00000203943	1	84764049	84855640	92	15	1227	-0.19353	0.57673	SAMD13
ENSG00000137976	1	84864215	84880701	28	8	1227	-2.0112	0.97785	DNASE2B
ENSG00000117133	1	84944942	84963473	73	12	1227	1.3595	0.087	RPF1
ENSG00000174021	1	84964008	84972248	28	7	1227	1.8483	0.032278	GNG5
ENSG00000117151	1	85015289	85040163	88	15	1227	1.0284	0.15189	CTBS
ENSG00000180869	1	85093913	85100703	9	3	1227	1.2318	0.10901	C1orf180
ENSG00000117155	1	85109390	85156486	82	12	1227	0.69212	0.24443	SSX2IP
ENSG00000171517	1	85277285	85358896	157	38	1227	-0.27913	0.60993	LPAR3
ENSG00000153898	1	85391268	85462796	334	27	1227	0.42727	0.33459	MCOLN2
ENSG00000162643	1	85464830	85598821	397	50	1227	-0.12127	0.54826	WDR63
ENSG00000055732	1	85483765	85514182	59	14	1227	1.8205	0.034339	MCOLN3
ENSG00000097096	1	85622556	85666729	128	24	1227	0.37551	0.35364	SYDE2
ENSG00000162642	1	85715639	85725355	41	11	1227	1.9845	0.023602	C1orf52
ENSG00000142867	1	85731931	85742773	44	13	1227	0.78015	0.21765	BCL10
ENSG00000153904	1	85784164	86043933	918	96	1227	2.4532	0.00708	DDAH1
ENSG00000142871	1	86046444	86049645	6	3	1227	2.4706	0.0067437	CYR61
ENSG00000117174	1	86115106	86174116	142	23	1227	-0.3853	0.64999	ZNHIT6
ENSG00000171502	1	86194916	86622626	1288	120	1227	0.30453	0.38036	COL24A1
ENSG00000122417	1	86814344	86862023	200	24	1227	-0.96346	0.83234	ODF2L
ENSG00000137975	1	86889769	86922241	163	24	1227	-1.6202	0.9474	CLCA2
ENSG00000016490	1	86934051	86965972	70	18	1227	-1.3847	0.91692	CLCA1
ENSG00000016602	1	87012761	87046437	62	15	1227	-1.4765	0.9301	CLCA4
ENSG00000097033	1	87170259	87213867	43	8	1227	0.21253	0.41585	SH3GLB1
ENSG00000183291	1	87328132	87380107	127	7	1227	1.3282	0.092057	2015-09-01
ENSG00000153936	1	87380331	87602334	376	13	1227	1.5851	0.056467	HS2ST1
ENSG00000267561	1	87458692	87634884	309	22	1227	1.86	0.031446	RP5-1052I5.2
ENSG00000143013	1	87794151	87814606	34	11	1227	-1.764	0.96113	LMO4
ENSG00000065243	1	89149905	89301938	454	19	1227	-0.62181	0.73297	PKN2
ENSG00000137947	1	89318615	89357627	130	13	1227	-1.9074	0.97177	GTF2B
ENSG00000137944	1	89401456	89458636	205	18	1227	-0.02271	0.50906	CCBL2
ENSG00000213516	1	89445139	89458643	23	7	1227	-0.15073	0.55991	RBMXL1
ENSG00000117226	1	89472349	89488577	34	6	1227	0.14217	0.44347	GBP3
ENSG00000117228	1	89518002	89531043	10	3	1227	-1.0755	0.85892	GBP1
ENSG00000162645	1	89571815	89616139	66	10	1227	1.4884	0.068326	GBP2
ENSG00000213512	1	89597434	89641723	45	7	1227	2.425	0.0076533	GBP7
ENSG00000162654	1	89646831	89664615	37	7	1227	2.6256	0.0043247	GBP4
ENSG00000154451	1	89724633	89738544	7	3	1227	0.50717	0.30602	GBP5
ENSG00000183347	1	89829617	89852020	40	13	1227	0.01153	0.4954	GBP6
ENSG00000197147	1	89990395	90063423	136	10	1227	-0.18025	0.57152	LRRC8B
ENSG00000171488	1	90098631	90235462	339	33	1227	-0.98392	0.83742	LRRC8C
ENSG00000271949	1	90098699	90398809	597	62	1227	-1.0818	0.86034	RP11-302M6.4
ENSG00000171492	1	90286573	90402170	152	31	1227	0.010457	0.49583	LRRC8D
ENSG00000162664	1	90460671	90501090	17	3	1227	0.0034899	0.49861	ZNF326
ENSG00000143032	1	91177096	91182794	13	8	1227	-1.3356	0.90916	BARHL2
ENSG00000122482	1	91380859	91487829	177	13	1227	1.0883	0.13824	ZNF644
ENSG00000162669	1	91726323	91870426	274	19	1227	0.35174	0.36252	HFM1
ENSG00000097046	1	91966408	91991321	43	12	1227	-2.1712	0.98504	CDC7
ENSG00000069702	1	92145902	92371892	837	98	1227	0.22391	0.41141	TGFBR3
ENSG00000137948	1	92414928	92479983	220	15	1227	0.51644	0.30277	BRDT
ENSG00000172031	1	92495539	92529093	75	12	1227	-0.11251	0.54479	EPHX4
ENSG00000189195	1	92545862	92613393	165	15	1227	0.72299	0.23484	BTBD8
ENSG00000069712	1	92632542	92650280	33	5	1227	-0.18378	0.57291	KIAA1107
ENSG00000203910	1	92683497	92711370	56	11	1227	-1.835	0.96674	C1orf146
ENSG00000174842	1	92711959	92764544	68	10	1227	-1.1554	0.87604	GLMN
ENSG00000122484	1	92764522	92867613	163	18	1227	-1.0538	0.854	RPAP2
ENSG00000162676	1	92940319	92952433	25	6	1227	0.21854	0.41351	GFI1
ENSG00000067208	1	92974253	93257961	830	35	1227	-0.024708	0.50986	EVI5
ENSG00000122406	1	93297582	93307481	9	4	1227	0.35607	0.36089	RPL5
ENSG00000154511	1	93307724	93427057	195	21	1227	0.71568	0.23709	FAM69A
ENSG00000143033	1	93544792	93604638	97	11	1227	0.11122	0.45572	MTF2
ENSG00000117500	1	93615299	93646285	46	9	1227	0.22549	0.4108	TMED5
ENSG00000122483	1	93645476	93744287	251	19	1227	0.41759	0.33812	CCDC18
ENSG00000117505	1	93811445	93835055	58	8	1227	0.31253	0.37732	DR1
ENSG00000137942	1	93913688	94020218	141	19	1227	-1.7602	0.96081	FNBP1L
ENSG00000137936	1	94027347	94312706	860	46	1227	1.6387	0.050641	BCAR3
ENSG00000067334	1	94333373	94345474	51	7	1227	-0.24767	0.5978	DNTTIP2
ENSG00000023909	1	94350761	94374966	65	8	1227	0.033525	0.48663	GCLM
ENSG00000198691	1	94458393	94586688	429	73	1227	-0.81041	0.79115	ABCA4
ENSG00000137962	1	94614544	94740624	232	35	1227	-0.37254	0.64526	ARHGAP29
ENSG00000117528	1	94883933	94984222	208	27	1227	1.0418	0.14874	ABCD3
ENSG00000117525	1	94994781	95007356	38	11	1227	0.45403	0.3249	F3
ENSG00000143036	1	95285898	95360802	346	65	1227	-1.053	0.85382	SLC44A3
ENSG00000117519	1	95362507	95392834	100	22	1227	-0.83431	0.79795	CNN3
ENSG00000172339	1	95439963	95538501	283	34	1227	-1.4386	0.92487	ALG14
ENSG00000152078	1	95582894	95663163	276	33	1227	-0.46931	0.68058	TMEM56
ENSG00000271092	1	95583479	95712781	429	43	1227	-0.8009	0.7884	TMEM56-RWDD3
ENSG00000122481	1	95699711	95712781	41	10	1227	-1.498	0.93294	RWDD3
ENSG00000237435	1	96403457	96488436	378	44	1227	-0.42335	0.66398	RP11-147C23.1
ENSG00000117569	1	97187221	97289294	329	32	1227	-1.962	0.97512	PTBP2
ENSG00000188641	1	97543299	98386605	1926	179	1227	0.28941	0.38613	DPYD
ENSG00000162627	1	99127236	99226056	329	24	1227	0.69316	0.2441	SNX7
ENSG00000117598	1	99355806	99470588	360	42	1227	-0.46154	0.6778	LPPR5
ENSG00000117600	1	99729509	99775146	125	18	1227	-1.4694	0.92914	LPPR4
ENSG00000099260	1	100111499	100160097	147	16	1227	0.80793	0.20957	PALMD
ENSG00000156869	1	100174259	100232187	135	24	1227	-0.54229	0.70619	FRRS1
ENSG00000162688	1	100315640	100389579	288	32	1227	-0.74919	0.77313	AGL
ENSG00000117620	1	100435345	100492535	205	18	1227	0.15783	0.43729	SLC35A3
ENSG00000156875	1	100503653	100548933	169	21	1227	0.20807	0.41759	HIAT1
ENSG00000156876	1	100549119	100598511	168	17	1227	0.20413	0.41912	SASS6
ENSG00000122435	1	100598706	100616053	40	7	1227	0.29486	0.38405	TRMT13
ENSG00000122477	1	100614409	100643771	50	11	1227	0.47476	0.31748	LRRC39
ENSG00000137992	1	100652475	100715390	169	14	1227	0.91323	0.18056	DBT
ENSG00000137996	1	100731763	100758325	70	6	1227	-0.01567	0.50625	RTCA
ENSG00000079335	1	100810584	100985833	396	29	1227	-0.56797	0.71497	CDC14A
ENSG00000181656	1	101003693	101007574	8	4	1227	0.49772	0.30934	GPR88
ENSG00000162692	1	101185298	101204601	26	11	1227	-1.0474	0.85255	VCAM1
ENSG00000162694	1	101337943	101361554	40	11	1227	0.41694	0.33836	EXTL2
ENSG00000162695	1	101361632	101447309	186	19	1227	1.5426	0.061459	SLC30A7
ENSG00000117543	1	101455179	101491644	69	11	1227	1.431	0.076215	DPH5
ENSG00000269175	1	101455761	101457653	2	1	1227	0.25149	0.40072	AC093157.1
ENSG00000170989	1	101702444	101707074	10	3	1227	1.0096	0.15634	S1PR1
ENSG00000118733	1	102268130	102462586	413	58	1227	0.125	0.45026	OLFM3
ENSG00000060718	1	103342023	103574052	1306	64	1227	-1.2995	0.90311	COL11A1
ENSG00000185946	1	104068313	104097861	22	10	1227	0.60442	0.27278	RNPC3
ENSG00000240038	1	104096437	104122156	22	8	1227	-0.72902	0.767	AMY2B
ENSG00000243480	1	104159999	104168402	2	1	1227	1.6578	0.048682	AMY2A
ENSG00000237763	1	104197912	104207173	4	2	1227	-0.087497	0.53486	AMY1A
ENSG00000174876	1	104230037	104239302	1	1	1227	-0.78373	0.7834	AMY1B
ENSG00000187733	1	104293028	104301312	1	1	1227	-1.7224	0.9575	AMY1C
ENSG00000198890	1	107599267	107601916	2	1	1227	-0.036747	0.51466	PRMT6
ENSG00000162631	1	107682629	108026080	581	98	1227	0.062225	0.47519	NTNG1
ENSG00000134215	1	108113782	108507766	1371	123	1227	0.16035	0.4363	VAV3
ENSG00000085491	1	108676658	108743471	184	19	1227	0.025812	0.4897	SLC25A24
ENSG00000196427	1	108765963	108786689	13	4	1227	-1.5305	0.93706	NBPF4
ENSG00000186086	1	108918421	109013624	46	17	1227	0.099926	0.4602	NBPF6
ENSG00000162636	1	109102711	109187522	146	7	1227	1.8305	0.033586	FAM102B
ENSG00000162639	1	109190912	109204148	19	7	1227	1.261	0.10365	HENMT1
ENSG00000134186	1	109234945	109244425	6	2	1227	0.96333	0.16769	PRPF38B
ENSG00000143107	1	109255279	109285365	58	15	1227	-1.0239	0.84705	FNDC7
ENSG00000116266	1	109289296	109352148	230	11	1227	-1.3098	0.90488	STXBP3
ENSG00000162641	1	109358520	109506106	544	59	1227	-1.1593	0.87684	AKNAD1
ENSG00000121957	1	109417972	109477167	170	22	1227	-0.42697	0.6653	GPSM2
ENSG00000121940	1	109472130	109506111	130	22	1227	-0.62555	0.73419	CLCC1
ENSG00000085433	1	109512836	109584850	209	22	1227	-0.20653	0.58181	WDR47
ENSG00000197780	1	109605108	109618624	54	12	1227	-0.76209	0.777	TAF13
ENSG00000215717	1	109632425	109639556	10	4	1227	-0.18085	0.57176	TMEM167B
ENSG00000179902	1	109648573	109656479	23	3	1227	-1.2465	0.89372	C1orf194
ENSG00000116299	1	109656301	109749401	278	42	1227	0.38422	0.35041	KIAA1324
ENSG00000031698	1	109756540	109780791	37	11	1227	-1.1953	0.88402	SARS
ENSG00000143126	1	109792641	109818372	79	15	1227	-0.72648	0.76623	CELSR2
ENSG00000134222	1	109822178	109825808	7	4	1227	0.14373	0.44286	PSRC1
ENSG00000221986	1	109834987	109849663	18	7	1227	0.36726	0.35671	MYBPHL
ENSG00000134243	1	109852192	109940573	37	10	1227	0.22359	0.41154	SORT1
ENSG00000143106	1	109941653	109969062	18	5	1227	-0.45361	0.67495	PSMA5
ENSG00000143028	1	110009180	110024759	6	3	1227	-0.16846	0.56689	SYPL2
ENSG00000162650	1	110026101	110035426	4	2	1227	-1.7736	0.96194	ATXN7L2
ENSG00000174151	1	110036674	110045554	10	4	1227	-0.943	0.82716	CYB561D1
ENSG00000181754	1	110046797	110052360	7	2	1227	0.35731	0.36043	AMIGO1
ENSG00000156097	1	110082494	110091028	10	4	1227	-0.68348	0.75285	GPR61
ENSG00000065135	1	110091233	110136975	104	19	1227	-0.58011	0.71908	GNAI3
ENSG00000134183	1	110145889	110155679	29	10	1227	0.44443	0.32836	GNAT2
ENSG00000116337	1	110158726	110174673	35	10	1227	0.10964	0.45635	AMPD2
ENSG00000168765	1	110198703	110208118	29	10	1227	-0.33041	0.62946	GSTM4
ENSG00000213366	1	110210644	110252171	182	35	1227	-1.2133	0.88749	GSTM2
ENSG00000134184	1	110230436	110251661	99	20	1227	-1.0302	0.84855	GSTM1
ENSG00000134201	1	110254864	110318050	212	36	1227	-0.89444	0.81446	GSTM5
ENSG00000134202	1	110276554	110284384	20	5	1227	0.71549	0.23715	GSTM3
ENSG00000198758	1	110292702	110306649	54	15	1227	-1.0109	0.84396	EPS8L3
ENSG00000184371	1	110452864	110473614	26	7	1227	-0.7549	0.77484	CSF1
ENSG00000168710	1	110527308	110566357	36	8	1227	0.25853	0.398	AHCYL1
ENSG00000143093	1	110574199	110617263	34	9	1227	-0.57586	0.71765	STRIP1
ENSG00000156150	1	110602616	110613322	14	3	1227	-0.45023	0.67373	ALX3
ENSG00000197106	1	110693108	110744824	85	11	1227	-1.1776	0.88053	SLC6A17
ENSG00000116396	1	110753965	110825722	259	33	1227	-0.79851	0.78771	KCNC4
ENSG00000162775	1	110881128	110889299	10	3	1227	-1.1708	0.87916	RBM15
ENSG00000168679	1	110905470	110933704	65	13	1227	-1.0076	0.84318	SLC16A4
ENSG00000134248	1	110943871	110950564	17	4	1227	-0.30438	0.61958	LAMTOR5
ENSG00000143125	1	110993822	110999976	17	5	1227	-0.42105	0.66314	PROK1
ENSG00000143105	1	111059839	111061797	4	2	1227	-1.7952	0.96369	KCNA10
ENSG00000177301	1	111136202	111174096	82	11	1227	0.15189	0.43964	KCNA2
ENSG00000143119	1	111415775	111442550	67	13	1227	-1.257	0.89562	CD53
ENSG00000121931	1	111489807	111506701	30	10	1227	-1.7722	0.96182	LRIF1
ENSG00000156171	1	111659955	111682838	63	8	1227	-1.5759	0.94247	DRAM2
ENSG00000134255	1	111682249	111727724	111	16	1227	-2.4626	0.9931	CEPT1
ENSG00000162777	1	111729796	111747157	39	15	1227	0.564	0.28638	DENND2D
ENSG00000064886	1	111743393	111786062	126	21	1227	-0.70075	0.75827	CHI3L2
ENSG00000134216	1	111833484	111863188	132	20	1227	1.0066	0.15706	CHIA
ENSG00000173947	1	111888910	111895635	36	8	1227	1.5577	0.059647	PIFO
ENSG00000085465	1	111956936	111970399	56	12	1227	0.10392	0.45862	OVGP1
ENSG00000116455	1	111982512	111991998	18	6	1227	0.71173	0.23832	WDR77
ENSG00000116459	1	111991486	112005395	39	9	1227	0.88638	0.18771	ATP5F1
ENSG00000143110	1	112016414	112021134	13	4	1227	1.377	0.08425	C1orf162
ENSG00000121933	1	112025970	112106584	200	30	1227	-0.027202	0.51085	ADORA3
ENSG00000116473	1	112084840	112259313	495	51	1227	-1.3275	0.90783	RAP1A
ENSG00000197852	1	112223252	112298446	255	40	1227	-2.1957	0.98594	FAM212B
ENSG00000064703	1	112297867	112310638	42	5	1227	-2.3497	0.99061	DDX20
ENSG00000171385	1	112313284	112531777	584	108	1227	-1.5474	0.93912	KCND3
ENSG00000143079	1	112938803	113006078	230	15	1227	1.5722	0.05795	CTTNBP2NL
ENSG00000134245	1	113009163	113072787	176	33	1227	2.4036	0.0081168	WNT2B
ENSG00000007341	1	113066140	113163447	205	17	1227	0.021522	0.49141	ST7L
ENSG00000116489	1	113161795	113214241	95	14	1227	0.11365	0.45476	CAPZA1
ENSG00000155363	1	113215763	113243368	51	8	1227	-0.31558	0.62384	MOV10
ENSG00000155366	1	113243728	113250056	17	6	1227	0.12761	0.44923	RHOC
ENSG00000271810	1	113245236	113254055	21	6	1227	0.60604	0.27224	RP11-426L16.10
ENSG00000155367	1	113252616	113258099	13	6	1227	0.4656	0.32075	PPM1J
ENSG00000184599	1	113263041	113269857	12	4	1227	-0.2897	0.61398	FAM19A3
ENSG00000155380	1	113454469	113499635	67	12	1227	0.028888	0.48848	SLC16A1
ENSG00000198799	1	113615831	113674882	173	24	1227	-1.1285	0.87045	LRIG2
ENSG00000081026	1	113933371	114228545	551	40	1227	-0.54594	0.70745	MAGI3
ENSG00000116793	1	114239453	114302111	125	17	1227	-0.40101	0.65579	PHTF1
ENSG00000081019	1	114304454	114355098	90	17	1227	-1.6163	0.94698	RSBN1
ENSG00000134242	1	114356433	114414381	129	19	1227	-0.91552	0.82004	PTPN22
ENSG00000188761	1	114420790	114430169	24	5	1227	0.43655	0.33122	BCL2L15
ENSG00000134262	1	114437370	114447823	16	5	1227	-0.079072	0.53151	AP4B1
ENSG00000118655	1	114447763	114456708	16	5	1227	0.3749	0.35387	DCLRE1B
ENSG00000163349	1	114471814	114520426	72	15	1227	-0.35397	0.63832	HIPK1
ENSG00000116774	1	114522063	114524876	5	3	1227	-0.12024	0.54785	OLFML3
ENSG00000134207	1	114631913	114696541	219	53	1227	0.12016	0.45218	SYT6
ENSG00000197323	1	114935399	115053781	381	32	1227	-1.0865	0.86136	TRIM33
ENSG00000116752	1	115110178	115124260	34	10	1227	-0.4519	0.67433	BCAS2
ENSG00000175984	1	115125469	115213043	183	24	1227	-0.2016	0.57988	DENND2C
ENSG00000116748	1	115215719	115238239	54	13	1227	0.78043	0.21757	AMPD1
ENSG00000213281	1	115247090	115259515	24	8	1227	-1.1511	0.87516	NRAS
ENSG00000009307	1	115259534	115301297	89	12	1227	0.53752	0.29546	CSDE1
ENSG00000052723	1	115312100	115323306	11	6	1227	-0.9625	0.8321	SIKE1
ENSG00000198765	1	115397424	115537991	321	26	1227	-1.1851	0.882	SYCP1
ENSG00000134200	1	115572415	115576941	24	5	1227	-3.2081	0.99933	TSHB
ENSG00000134198	1	115590632	115632121	170	26	1227	-2.229	0.98709	TSPAN2
ENSG00000134259	1	115828539	115880857	89	25	1227	-0.29396	0.61561	NGF
ENSG00000173218	1	116184574	116240845	163	39	1227	1.698	0.044749	VANGL1
ENSG00000118729	1	116242628	116311402	298	27	1227	0.10892	0.45663	CASQ2
ENSG00000177551	1	116378998	116386538	19	6	1227	0.091265	0.46364	NHLH2
ENSG00000163393	1	116519119	116612675	213	26	1227	1.0588	0.14483	SLC22A15
ENSG00000173212	1	116654376	116677861	105	19	1227	1.1892	0.11718	MAB21L3
ENSG00000163399	1	116915290	116952883	85	9	1227	-0.54274	0.70635	ATP1A1
ENSG00000269279	1	116915890	116926718	24	6	1227	-0.22738	0.58993	AL136376.1
ENSG00000116815	1	117057157	117113661	66	10	1227	1.7647	0.038803	CD58
ENSG00000143061	1	117117031	117210375	124	22	1227	0.71431	0.23752	IGSF3
ENSG00000203864	1	117236734	117249225	17	6	1227	0.74082	0.2294	C1orf137
ENSG00000116824	1	117297007	117311850	28	8	1227	-0.42139	0.66326	CD2
ENSG00000134247	1	117452679	117532980	191	20	1227	-0.2041	0.58086	PTGFRN
ENSG00000134256	1	117544382	117579167	64	16	1227	1.1873	0.11755	CD101
ENSG00000116830	1	117602925	117650075	88	18	1227	-0.6805	0.75191	TTF2
ENSG00000134253	1	117653682	117665209	24	4	1227	1.1017	0.13529	TRIM45
ENSG00000134258	1	117686209	117753556	154	26	1227	1.3179	0.093772	VTCN1
ENSG00000198162	1	117910071	118071494	428	27	1227	-2.1962	0.98596	MAN1A2
ENSG00000183508	1	118148556	118170994	87	11	1227	0.32105	0.37409	FAM46C
ENSG00000196505	1	118406107	118472253	143	7	1227	-0.51114	0.69537	GDAP2
ENSG00000065183	1	118472343	118509165	87	9	1227	-0.25025	0.5988	WDR3
ENSG00000155761	1	118496484	118727846	544	42	1227	1.467	0.071188	SPAG17
ENSG00000092607	1	119425669	119532179	339	46	1227	-1.6466	0.95018	TBX15
ENSG00000116874	1	119573839	119683294	329	32	1227	-1.8749	0.96959	WARS2
ENSG00000116882	1	119911402	119936753	94	13	1227	-0.1968	0.57801	HAO2
ENSG00000203859	1	119957554	119965658	32	6	1227	0.933	0.17541	HSD3B2
ENSG00000203857	1	120049821	120057681	30	4	1227	-0.10539	0.54197	HSD3B1
ENSG00000143067	1	120162045	120190396	62	10	1227	-0.17441	0.56923	ZNF697
ENSG00000092621	1	120202421	120286838	238	33	1227	-0.64844	0.74165	PHGDH
ENSG00000134240	1	120290619	120311528	58	12	1227	-0.57172	0.71625	HMGCS2
ENSG00000134193	1	120336641	120354283	62	12	1227	-1.2926	0.90193	REG4
ENSG00000134249	1	120436156	120439118	4	1	1227	-1.435	0.92435	ADAM30
ENSG00000134250	1	120454176	120612240	180	15	1227	0.30315	0.38089	NOTCH2
ENSG00000188610	1	120837756	120855681	10	2	1227	-1.5241	0.93626	FAM72B
ENSG00000198019	1	120926979	120935937	5	2	1227	-1.3393	0.90976	FCGR1B
ENSG00000236334	1	143767144	143767881	1	1	1227	0.11884	0.4527	PPIAL4G
ENSG00000162825	1	144146808	144224481	2	1	1227	1.1095	0.13362	NBPF8
ENSG00000231360	1	144339738	144521058	6	3	1227	0.63415	0.26299	AL592284.1
ENSG00000168614	1	144811744	144830413	33	4	1227	-1.1598	0.87693	NBPF9
ENSG00000178104	1	144836157	145076186	91	39	1227	-0.3435	0.63439	PDE4DIP
ENSG00000213240	1	145209119	145291972	27	16	1227	-0.95384	0.82992	NOTCH2NL
ENSG00000255168	1	145209145	145319796	49	22	1227	-0.79451	0.78655	RP11-458D21.5
ENSG00000163386	1	145289772	145370303	49	16	1227	-0.47146	0.68134	NBPF10
ENSG00000168509	1	145413095	145417545	1	1	1227	-0.2929	0.6152	HFE2
ENSG00000117289	1	145438469	145442635	4	1	1227	-0.82454	0.79518	TXNIP
ENSG00000121851	1	145456236	145470388	1	1	1227	0.64767	0.2586	POLR3GL
ENSG00000181039	1	145470508	145475646	2	1	1227	-0.3264	0.62794	ANKRD34A
ENSG00000152022	1	145477085	145501669	4	1	1227	-2.7411	0.99694	LIX1L
ENSG00000131795	1	145507598	145513536	4	2	1227	-0.18572	0.57367	RBM8A
ENSG00000131779	1	145516252	145523730	2	1	1227	-0.083035	0.53309	PEX11B
ENSG00000143127	1	145524891	145543868	16	4	1227	-0.27545	0.60851	ITGA10
ENSG00000198483	1	145549230	145568526	36	6	1227	-0.52086	0.69877	ANKRD35
ENSG00000131788	1	145575233	145586546	8	4	1227	-1.2746	0.89878	PIAS3
ENSG00000186364	1	145586115	145589439	5	2	1227	-1.6043	0.94568	NUDT17
ENSG00000186141	1	145592605	145611025	27	5	1227	-0.9532	0.82976	POLR3C
ENSG00000121848	1	145611036	145696218	144	12	1227	-1.21	0.88686	RNF115
ENSG00000117281	1	145695798	145715614	25	5	1227	-1.4999	0.93319	CD160
ENSG00000174827	1	145726918	145764074	21	6	1227	-0.77211	0.77997	PDZK1
ENSG00000117262	1	145764411	145827103	4	2	1227	-1.2699	0.89794	GPR89A
ENSG00000152042	1	146032647	146082765	1	1	1227	2.3109	0.01042	NBPF11
ENSG00000186275	1	146373546	146467744	38	8	1227	0.12576	0.44996	NBPF12
ENSG00000131791	1	146626685	146644129	40	6	1227	0.91331	0.18054	PRKAB2
ENSG00000131781	1	146646930	146714700	360	16	1227	0.9995	0.15878	FMO5
ENSG00000131778	1	146714291	146767443	156	20	1227	1.3736	0.084789	CHD1L
ENSG00000116128	1	147013182	147098017	121	24	1227	0.48712	0.31309	BCL9
ENSG00000162836	1	147101453	147142618	76	11	1227	0.372	0.35495	ACP6
ENSG00000143140	1	147228332	147245484	40	9	1227	0.031823	0.48731	GJA5
ENSG00000121634	1	147374946	147381393	12	3	1227	-0.90582	0.81748	GJA8
ENSG00000188092	1	147400506	147465753	11	2	1227	-0.38852	0.65118	GPR89B
ENSG00000203836	1	147574428	147634886	7	2	1227	0.56601	0.28569	NBPF24
ENSG00000255963	1	147954635	147955419	3	1	1227	-0.18919	0.57503	PPIAL4A
ENSG00000122497	1	148003642	148025863	9	5	1227	-0.24896	0.5983	NBPF14
ENSG00000203832	1	148250249	148347506	2	1	1227	1.5919	0.055704	NBPF20
ENSG00000243452	1	148555979	148596267	16	2	1227	0.41519	0.339	NBPF15
ENSG00000203827	1	148739443	148758311	16	5	1227	0.5777	0.28173	NBPF16
ENSG00000203814	1	149754245	149783928	1	1	1227	1.9562	0.02522	HIST2H2BF
ENSG00000203852	1	149824181	149825836	1	1	1227	0.54203	0.2939	HIST2H3A
ENSG00000178096	1	149859440	149872351	15	4	1227	2.4288	0.0075747	BOLA1
ENSG00000159164	1	149874870	149889434	13	4	1227	2.0195	0.021716	SV2A
ENSG00000143368	1	149895209	149900236	1	1	1227	2.0391	0.02072	SF3B4
ENSG00000014914	1	149900543	149908791	6	3	1227	0.535	0.29632	MTMR11
ENSG00000163113	1	149909705	149982625	62	7	1227	-0.068403	0.52727	OTUD7B
ENSG00000136631	1	150039369	150117505	131	11	1227	0.70423	0.24065	VPS45
ENSG00000023902	1	150121373	150136916	23	4	1227	0.82987	0.20331	PLEKHO1
ENSG00000143401	1	150190717	150208504	14	5	1227	0.42938	0.33383	ANP32E
ENSG00000118298	1	150229554	150237478	6	4	1227	0.51786	0.30228	CA14
ENSG00000117362	1	150237804	150241980	3	2	1227	-0.99204	0.83941	APH1A
ENSG00000118292	1	150240600	150253327	18	6	1227	0.13786	0.44517	C1orf54
ENSG00000159208	1	150254953	150259505	5	2	1227	-1.0292	0.84831	C1orf51
ENSG00000187145	1	150266289	150281414	33	9	1227	0.30771	0.37915	MRPS21
ENSG00000117360	1	150293925	150325671	79	13	1227	-0.67856	0.75129	PRPF3
ENSG00000163125	1	150335567	150449042	304	16	1227	-0.8101	0.79106	RPRD2
ENSG00000143374	1	150459887	150480078	56	11	1227	-0.72086	0.7645	TARS2
ENSG00000143369	1	150480538	150486265	13	6	1227	0.39434	0.34667	ECM1
ENSG00000143382	1	150521884	150533413	20	7	1227	1.1543	0.12419	ADAMTSL4
ENSG00000225996	1	150521897	150524367	2	1	1227	-0.49546	0.68986	AL356356.1
ENSG00000143384	1	150547032	150552066	6	3	1227	0.44264	0.32901	MCL1
ENSG00000143420	1	150573327	150602088	38	8	1227	0.22397	0.41139	ENSA
ENSG00000143457	1	150618701	150669630	148	9	1227	0.10311	0.45894	GOLPH3L
ENSG00000143452	1	150670536	150693364	82	7	1227	-0.21264	0.58419	HORMAD1
ENSG00000163131	1	150702672	150738433	93	12	1227	-0.29194	0.61483	CTSS
ENSG00000143387	1	150768684	150780799	14	5	1227	-1.122	0.86907	CTSK
ENSG00000143437	1	150782181	150849244	119	13	1227	-0.78461	0.78366	ARNT
ENSG00000143379	1	150898739	150937213	85	12	1227	-0.23614	0.59334	SETDB1
ENSG00000143418	1	150933059	150947479	37	7	1227	0.038646	0.48459	CERS2
ENSG00000143412	1	150954493	150968110	39	11	1227	-0.32826	0.62864	ANXA9
ENSG00000143409	1	150969025	150980851	22	6	1227	1.3174	0.09385	FAM63A
ENSG00000143363	1	150980896	151008189	92	20	1227	-1.4093	0.92063	PRUNE
ENSG00000163141	1	151009046	151020076	23	7	1227	-0.76345	0.7774	BNIPL
ENSG00000143443	1	151020216	151024462	4	2	1227	-0.14384	0.55719	C1orf56
ENSG00000197622	1	151023447	151042801	23	10	1227	0.91526	0.18003	CDC42SE1
ENSG00000213190	1	151030234	151040970	16	7	1227	1.2336	0.10867	MLLT11
ENSG00000143458	1	151043054	151098018	101	17	1227	1.1459	0.12592	GABPB2
ENSG00000143434	1	151104161	151119104	31	9	1227	0.14837	0.44102	SEMA6C
ENSG00000163154	1	151129105	151132225	6	3	1227	-0.51615	0.69712	TNFAIP8L2
ENSG00000163156	1	151129140	151142773	22	9	1227	-0.12514	0.54979	SCNM1
ENSG00000163155	1	151132224	151138424	11	5	1227	0.035656	0.48578	LYSMD1
ENSG00000163157	1	151142462	151148760	3	2	1227	0.081653	0.46746	TMOD4
ENSG00000163159	1	151142463	151167797	11	5	1227	1.1527	0.12452	VPS72
ENSG00000143398	1	151170425	151222012	28	10	1227	0.073056	0.47088	PIP5K1A
ENSG00000159352	1	151227179	151239955	6	4	1227	0.26749	0.39455	PSMD4
ENSG00000232671	1	151252500	151254405	2	1	1227	0.77369	0.21956	RP11-126K1.2
ENSG00000143373	1	151254094	151264656	4	2	1227	2.0164	0.021878	ZNF687
ENSG00000143393	1	151264273	151300191	24	5	1227	1.8888	0.029457	PI4KB
ENSG00000143390	1	151313116	151319833	3	1	1227	1.0165	0.15469	RFX5
ENSG00000143416	1	151336778	151345209	13	6	1227	-1.8319	0.96651	SELENBP1
ENSG00000159377	1	151372010	151374420	3	1	1227	1.3395	0.090197	PSMB4
ENSG00000143442	1	151375200	151431941	105	15	1227	0.38977	0.34835	POGZ
ENSG00000143375	1	151482986	151511168	49	13	1227	-1.7976	0.96388	CGN
ENSG00000143367	1	151512781	151556059	108	28	1227	-1.0594	0.8553	TUFT1
ENSG00000143376	1	151584541	151671567	201	25	1227	-2.2018	0.98616	SNX27
ENSG00000159409	1	151674880	151689290	42	12	1227	0.056391	0.47752	CELF3
ENSG00000240510	1	151682909	151702070	55	16	1227	1.2251	0.11027	AL589765.1
ENSG00000178796	1	151682909	151702281	55	16	1227	1.2251	0.11027	RIIAD1
ENSG00000143436	1	151732119	151736040	16	5	1227	-0.45871	0.67678	MRPL9
ENSG00000143450	1	151735445	151743808	28	6	1227	-2.4703	0.99325	OAZ3
ENSG00000182134	1	151742583	151763892	64	8	1227	-1.7524	0.96014	TDRKH
ENSG00000213171	1	151772740	151778630	10	4	1227	-1.3269	0.90774	LINGO4
ENSG00000143365	1	151778547	151804348	77	22	1227	-1.0987	0.86405	RORC
ENSG00000225556	1	151810295	151813033	4	1	1227	-1.172	0.8794	C2CD4D
ENSG00000196407	1	151819739	151826173	3	2	1227	0.0093561	0.49627	THEM5
ENSG00000159445	1	151846060	151882284	85	8	1227	2.1408	0.016145	THEM4
ENSG00000197747	1	151955391	151966866	28	9	1227	0.61647	0.26879	S100A10
ENSG00000163191	1	152004982	152020383	30	8	1227	0.84798	0.19823	S100A11
ENSG00000182898	1	152056620	152061540	3	2	1227	-0.8787	0.81022	TCHHL1
ENSG00000159450	1	152078793	152086556	7	4	1227	1.1552	0.12401	TCHH
ENSG00000215853	1	152126071	152131704	8	4	1227	0.13817	0.44505	RPTN
ENSG00000197915	1	152184558	152196669	73	10	1227	0.60858	0.2714	HRNR
ENSG00000143631	1	152274651	152297679	145	20	1227	-0.40033	0.65554	FLG
ENSG00000143520	1	152321211	152332482	25	8	1227	-0.87807	0.81005	FLG2
ENSG00000143536	1	152381719	152386739	16	5	1227	-0.081816	0.5326	CRNN
ENSG00000186207	1	152483320	152484653	4	2	1227	2.8739	0.0020274	LCE5A
ENSG00000169509	1	152486978	152488486	8	4	1227	2.7841	0.0026835	CRCT1
ENSG00000185966	1	152538130	152539248	1	1	1227	-1.0481	0.8527	LCE3E
ENSG00000163202	1	152551857	152552980	1	1	1227	-0.8033	0.7891	LCE3D
ENSG00000187223	1	152635872	152637135	4	1	1227	-0.018844	0.50752	LCE2D
ENSG00000187180	1	152647771	152649050	7	2	1227	-0.52544	0.70036	LCE2C
ENSG00000159455	1	152647771	152659877	41	8	1227	-0.19392	0.57688	LCE2B
ENSG00000187173	1	152670840	152671918	4	2	1227	-1.3611	0.91326	LCE2A
ENSG00000187170	1	152680636	152681967	6	3	1227	-1.6962	0.95508	LCE4A
ENSG00000198854	1	152691998	152692905	7	2	1227	-0.62731	0.73477	C1orf68
ENSG00000203786	1	152730506	152734529	8	3	1227	1.128	0.12966	KPRP
ENSG00000240386	1	152748848	152749445	2	1	1227	-0.017537	0.507	LCE1F
ENSG00000186226	1	152758690	152760902	12	6	1227	1.7679	0.038542	LCE1E
ENSG00000172155	1	152769227	152770657	5	3	1227	1.5763	0.057481	LCE1D
ENSG00000197084	1	152777311	152779107	9	2	1227	0.149	0.44077	LCE1C
ENSG00000196734	1	152784447	152785585	1	1	1227	-0.34433	0.6347	LCE1B
ENSG00000186844	1	152799949	152800573	1	1	1227	2.3595	0.009149	LCE1A
ENSG00000235942	1	152815344	152816459	5	3	1227	0.91695	0.17958	LCE6A
ENSG00000163206	1	152850793	152857523	33	4	1227	1.409	0.079423	SMCP
ENSG00000163207	1	152881021	152884362	19	2	1227	0.94568	0.17216	IVL
ENSG00000184148	1	152943142	152945050	12	2	1227	2.0475	0.020305	SPRR4
ENSG00000169474	1	152956557	152958289	11	4	1227	0.76632	0.22174	SPRR1A
ENSG00000163209	1	152974223	152976332	25	3	1227	0.1639	0.4349	SPRR3
ENSG00000169469	1	153003678	153005376	21	2	1227	0.22085	0.4126	SPRR1B
ENSG00000163216	1	153012201	153014407	12	4	1227	0.65581	0.25597	SPRR2D
ENSG00000241794	1	153028589	153030013	8	2	1227	1.7432	0.04065	SPRR2A
ENSG00000196805	1	153042700	153113927	403	42	1227	1.0475	0.14744	SPRR2B
ENSG00000203785	1	153065611	153078660	66	12	1227	1.453	0.073117	SPRR2E
ENSG00000244094	1	153084590	153085991	4	2	1227	0.47783	0.31639	SPRR2F
ENSG00000159516	1	153122058	153123345	7	3	1227	-0.17548	0.56965	SPRR2G
ENSG00000203784	1	153175919	153177596	4	2	1227	0.27106	0.39317	LELP1
ENSG00000203782	1	153232176	153234598	3	2	1227	-2.4681	0.99321	LOR
ENSG00000159527	1	153270338	153283194	46	8	1227	-0.29314	0.61529	PGLYRP3
ENSG00000163218	1	153302596	153321316	108	11	1227	-0.65054	0.74233	PGLYRP4
ENSG00000163220	1	153330330	153333503	7	3	1227	1.2444	0.10668	S100A9
ENSG00000163221	1	153346184	153348125	2	1	1227	1.3179	0.093775	S100A12
ENSG00000143546	1	153362508	153363664	2	1	1227	2.1398	0.016187	S100A8
ENSG00000184330	1	153389000	153395701	26	6	1227	1.0544	0.14585	S100A7A
ENSG00000197364	1	153409534	153412425	7	3	1227	0.1286	0.44884	S100A7L2
ENSG00000143556	1	153430220	153433177	6	2	1227	0.0057286	0.49771	S100A7
ENSG00000197956	1	153507075	153508720	3	2	1227	0.29494	0.38402	S100A6
ENSG00000196420	1	153509623	153514241	16	6	1227	0.12601	0.44986	S100A5
ENSG00000196154	1	153516089	153522612	34	3	1227	-0.15166	0.56027	S100A4
ENSG00000188015	1	153519805	153521848	18	1	1227	-0.57807	0.71839	S100A3
ENSG00000196754	1	153533584	153540366	15	3	1227	0.20061	0.4205	S100A2
ENSG00000188643	1	153579362	153585621	9	3	1227	0.0089575	0.49643	S100A16
ENSG00000189334	1	153586731	153589462	3	2	1227	-0.55433	0.71032	S100A14
ENSG00000189171	1	153591263	153606568	25	5	1227	0.21	0.41683	S100A13
ENSG00000160678	1	153600402	153604513	6	2	1227	0.6406	0.26089	S100A1
ENSG00000160679	1	153606525	153618782	34	5	1227	0.41789	0.33801	CHTOP
ENSG00000143553	1	153631130	153634306	10	4	1227	0.14093	0.44396	SNAPIN
ENSG00000143621	1	153634512	153643524	12	3	1227	0.11417	0.45455	ILF2
ENSG00000169418	1	153651113	153666468	27	8	1227	-1.3008	0.90334	NPR1
ENSG00000143624	1	153700543	153746555	66	12	1227	-1.5589	0.9405	INTS3
ENSG00000143554	1	153746830	153752633	9	5	1227	-0.12935	0.55146	SLC27A3
ENSG00000143614	1	153777201	153895451	223	25	1227	-0.49849	0.69093	GATAD2B
ENSG00000198837	1	153901977	153919172	23	5	1227	0.96539	0.16718	DENND4B
ENSG00000160741	1	153920145	153931101	12	2	1227	0.40394	0.34313	CRTC2
ENSG00000143570	1	153931575	153940188	12	4	1227	0.75619	0.22477	SLC39A1
ENSG00000143578	1	153940010	153946839	8	2	1227	0.9053	0.18265	CREB3L4
ENSG00000143543	1	153946745	153950164	4	2	1227	1.2469	0.10622	JTB
ENSG00000143545	1	153954127	153958834	3	2	1227	-0.30055	0.61812	RAB13
ENSG00000177954	1	153963235	153964626	2	1	1227	0.45543	0.3244	RPS27
ENSG00000143552	1	153965161	154127592	331	30	1227	0.29153	0.38532	NUP210L
ENSG00000143549	1	154127784	154167124	67	11	1227	0.17824	0.42927	TPM3
ENSG00000163263	1	154171848	154178809	11	5	1227	1.0459	0.1478	C1orf189
ENSG00000143612	1	154179182	154193104	38	8	1227	-0.02993	0.51194	C1orf43
ENSG00000143569	1	154192655	154243986	117	16	1227	0.60168	0.27369	UBAP2L
ENSG00000143575	1	154244987	154248351	4	2	1227	0.6481	0.25846	HAX1
ENSG00000143595	1	154293566	154297801	17	6	1227	1.3355	0.090863	AQP10
ENSG00000143515	1	154298029	154323783	60	9	1227	2.0582	0.019783	ATP8B2
ENSG00000160712	1	154377669	154441926	180	22	1227	0.78	0.21769	IL6R
ENSG00000169291	1	154442248	154474589	33	7	1227	0.4093	0.34116	SHE
ENSG00000163239	1	154474695	154520623	100	8	1227	1.4113	0.079071	TDRD10
ENSG00000160714	1	154521053	154531504	10	5	1227	-0.7844	0.7836	UBE2Q1
ENSG00000160716	1	154540257	154552502	16	5	1227	-0.30149	0.61848	CHRNB2
ENSG00000160710	1	154554538	154600475	132	17	1227	1.0336	0.15065	ADAR
ENSG00000143603	1	154669931	154842756	421	99	1227	0.96062	0.16837	KCNN3
ENSG00000163344	1	154897210	154909467	8	4	1227	1.9811	0.023788	PMVK
ENSG00000163346	1	154916552	154928599	9	2	1227	0.10057	0.45995	PBXIP1
ENSG00000163348	1	154929502	154936329	6	3	1227	-1.584	0.94341	PYGO2
ENSG00000160691	1	154934774	154946871	11	2	1227	-0.63307	0.73666	SHC1
ENSG00000173207	1	154947129	154951725	4	2	1227	-0.44401	0.67148	CKS1B
ENSG00000160688	1	154955814	154965587	19	3	1227	-0.54895	0.70848	FLAD1
ENSG00000163352	1	154966062	154966791	1	1	1227	0.26995	0.3936	LENEP
ENSG00000160685	1	154975127	154990998	21	8	1227	0.72422	0.23447	ZBTB7B
ENSG00000163354	1	154990996	155006257	22	4	1227	1.5746	0.057675	DCST2
ENSG00000163357	1	155006300	155023406	23	5	1227	1.2743	0.10128	DCST1
ENSG00000143537	1	155023042	155035252	10	5	1227	-0.060152	0.52398	ADAM15
ENSG00000243364	1	155036207	155042029	4	2	1227	0.35296	0.36206	EFNA4
ENSG00000251246	1	155036224	155059283	20	7	1227	1.1036	0.13487	EFNA3
ENSG00000143590	1	155036224	155060014	21	8	1227	1.0665	0.14309	EFNA3
ENSG00000169242	1	155099936	155107333	11	4	1227	2.4013	0.0081684	EFNA1
ENSG00000169241	1	155107820	155111329	1	1	1227	-0.14185	0.5564	SLC50A1
ENSG00000163463	1	155141884	155145951	10	3	1227	2.6764	0.0037206	KRTCAP2
ENSG00000273088	1	155141885	155159748	23	4	1227	1.7144	0.043232	RP11-201K10.3
ENSG00000163462	1	155145873	155157447	10	2	1227	0.53906	0.29492	TRIM46
ENSG00000185499	1	155158300	155162707	4	2	1227	-0.98686	0.83814	MUC1
ENSG00000169231	1	155165379	155178842	17	4	1227	-0.36013	0.64062	THBS3
ENSG00000173171	1	155178490	155183615	4	1	1227	0.1877	0.42556	MTX1
ENSG00000177628	1	155204243	155214490	22	4	1227	1.7768	0.037799	GBA
ENSG00000160767	1	155216996	155225274	25	2	1227	1.9907	0.023258	FAM189B
ENSG00000116521	1	155225770	155232221	16	3	1227	1.7823	0.037347	SCAMP3
ENSG00000176444	1	155232659	155248282	30	6	1227	1.7369	0.0412	CLK2
ENSG00000143630	1	155247374	155259639	28	5	1227	1.6993	0.044629	HCN3
ENSG00000143627	1	155259630	155271225	30	7	1227	0.88159	0.189	PKLR
ENSG00000160752	1	155278539	155290457	24	6	1227	0.50322	0.30741	FDPS
ENSG00000160753	1	155290687	155300905	10	3	1227	-0.41683	0.6616	RUSC1
ENSG00000116539	1	155305059	155532598	452	28	1227	-0.53399	0.70332	ASH1L
ENSG00000125459	1	155579979	155718153	310	27	1227	-0.93309	0.82461	MSTO1
ENSG00000163374	1	155629237	155658791	79	12	1227	-1.2809	0.89988	YY1AP1
ENSG00000132676	1	155657751	155708801	106	15	1227	-0.60686	0.72803	DAP3
ENSG00000116580	1	155719508	155829191	278	23	1227	-0.42943	0.66619	GON4L
ENSG00000132718	1	155829300	155854990	50	11	1227	-0.58226	0.7198	SYT11
ENSG00000143622	1	155867599	155881195	30	5	1227	-0.87013	0.80789	RIT1
ENSG00000132680	1	155882834	155904191	37	8	1227	-0.69332	0.75594	KIAA0907
ENSG00000173080	1	155911480	155912625	3	2	1227	1.0043	0.15761	RXFP4
ENSG00000116584	1	155916630	155976861	105	17	1227	0.60244	0.27344	ARHGEF2
ENSG00000163479	1	155978839	155990750	16	4	1227	0.29564	0.38375	SSR2
ENSG00000160803	1	156005092	156023585	24	7	1227	0.89754	0.18471	UBQLN4
ENSG00000116586	1	156024543	156028301	4	2	1227	0.42968	0.33371	LAMTOR2
ENSG00000132698	1	156030951	156040295	4	2	1227	0.38631	0.34963	RAB25
ENSG00000254726	1	156041804	156051789	16	6	1227	-1.6482	0.95034	MEX3A
ENSG00000160789	1	156052364	156109880	137	15	1227	-1.0781	0.85951	LMNA
ENSG00000196189	1	156117157	156147543	35	9	1227	1.8861	0.029641	SEMA4A
ENSG00000160785	1	156163880	156182587	22	7	1227	-0.071382	0.52845	SLC25A44
ENSG00000260238	1	156182773	156213123	48	12	1227	0.92491	0.17751	PMF1-BGLAP
ENSG00000160783	1	156182784	156212874	48	12	1227	0.92491	0.17751	PMF1
ENSG00000160781	1	156213206	156217881	5	3	1227	-1.3262	0.90761	PAQR6
ENSG00000198952	1	156219015	156252620	47	6	1227	-0.041529	0.51656	SMG5
ENSG00000163472	1	156252726	156262976	14	5	1227	-0.68964	0.75479	TMEM79
ENSG00000198715	1	156259880	156265463	11	4	1227	-0.10509	0.54185	C1orf85
ENSG00000189030	1	156268415	156269428	1	1	1227	-0.0095253	0.5038	VHLL
ENSG00000163468	1	156278759	156337664	101	6	1227	-0.74673	0.77239	CCT3
ENSG00000163467	1	156307105	156316786	13	3	1227	-0.99594	0.84036	TSACC
ENSG00000132677	1	156339003	156355011	48	10	1227	-1.331	0.90841	RHBG
ENSG00000125462	1	156374042	156400493	29	9	1227	0.26746	0.39456	C1orf61
ENSG00000116604	1	156433519	156470620	33	9	1227	0.10778	0.45709	MEF2D
ENSG00000183856	1	156495197	156542396	91	12	1227	-0.64913	0.74187	IQGAP3
ENSG00000187862	1	156549519	156556562	29	7	1227	0.58066	0.28074	TTC24
ENSG00000163382	1	156561554	156564091	15	2	1227	1.446	0.074082	APOA1BP
ENSG00000160818	1	156564279	156571288	38	3	1227	1.706	0.044002	GPATCH4
ENSG00000132702	1	156589086	156595517	13	4	1227	-0.69445	0.7563	HAPLN2
ENSG00000132692	1	156611182	156629324	19	6	1227	-0.076019	0.5303	BCAN
ENSG00000132688	1	156638555	156647189	13	3	1227	0.83469	0.20195	NES
ENSG00000143320	1	156669398	156675608	9	3	1227	0.48394	0.31421	CRABP2
ENSG00000143319	1	156691683	156698591	9	5	1227	-1.2755	0.89894	ISG20L2
ENSG00000143303	1	156698234	156706752	21	8	1227	0.69642	0.24308	RRNAD1
ENSG00000143314	1	156707095	156711382	8	4	1227	1.2667	0.10264	MRPL24
ENSG00000143321	1	156711899	156736717	80	17	1227	-0.0062965	0.50251	HDGF
ENSG00000143294	1	156720402	156770607	191	26	1227	-0.45504	0.67546	PRCC
ENSG00000027869	1	156776035	156786654	17	5	1227	-0.90806	0.81808	SH2D2A
ENSG00000198400	1	156785432	156851642	157	32	1227	0.75019	0.22657	NTRK1
ENSG00000027644	1	156809855	156828810	17	7	1227	-0.69462	0.75635	INSRR
ENSG00000187800	1	156863490	156886226	89	15	1227	0.10195	0.4594	PEAR1
ENSG00000160838	1	156890442	156902886	46	7	1227	-1.0837	0.86076	LRRC71
ENSG00000132694	1	156904632	157015162	360	34	1227	-1.7471	0.95969	ARHGEF11
ENSG00000253831	1	157061836	157069600	31	12	1227	-0.63778	0.73819	ETV3L
ENSG00000117036	1	157090983	157108266	19	8	1227	0.62434	0.2662	ETV3
ENSG00000143297	1	157483167	157522310	153	13	1227	-0.95033	0.82903	FCRL5
ENSG00000163518	1	157543539	157567870	46	11	1227	-1.8952	0.97097	FCRL4
ENSG00000160856	1	157644111	157670647	32	6	1227	1.8102	0.035132	FCRL3
ENSG00000132704	1	157715523	157746922	44	12	1227	-0.85155	0.80277	FCRL2
ENSG00000163534	1	157764193	157789895	80	12	1227	-0.75404	0.77459	FCRL1
ENSG00000073754	1	157800704	157868046	105	21	1227	0.74753	0.22737	CD5L
ENSG00000183853	1	157963063	158070052	338	67	1227	-0.14807	0.55886	KIRREL
ENSG00000158473	1	158149737	158154686	7	2	1227	-0.75485	0.77483	CD1D
ENSG00000158477	1	158223927	158228059	24	7	1227	-0.75145	0.77381	CD1A
ENSG00000158481	1	158259576	158263420	7	2	1227	-0.64742	0.74132	CD1C
ENSG00000158485	1	158297741	158301321	14	7	1227	-0.23002	0.59096	CD1B
ENSG00000158488	1	158323254	158327343	20	3	1227	-1.1577	0.87651	CD1E
ENSG00000186306	1	158368312	158369256	6	3	1227	-1.0794	0.85979	OR10T2
ENSG00000180708	1	158389718	158390656	2	1	1227	0.37692	0.35312	OR10K2
ENSG00000173285	1	158435272	158436344	8	3	1227	-0.68358	0.75288	OR10K1
ENSG00000198965	1	158449668	158450675	5	3	1227	-0.58855	0.72192	OR10R2
ENSG00000197532	1	158516918	158517895	6	3	1227	-0.61127	0.72949	OR6Y1
ENSG00000186440	1	158532441	158533394	3	1	1227	-0.66969	0.74847	OR6P1
ENSG00000186400	1	158548709	158549689	6	2	1227	-1.1387	0.87259	OR10X1
ENSG00000198967	1	158576229	158577170	3	2	1227	-0.72977	0.76723	OR10Z1
ENSG00000163554	1	158580496	158656488	337	40	1227	0.21226	0.41595	SPTA1
ENSG00000196171	1	158669369	158670486	4	2	1227	1.0968	0.13637	OR6K2
ENSG00000203757	1	158686958	158687953	5	2	1227	-1.0585	0.85509	OR6K3
ENSG00000180433	1	158724510	158725681	16	2	1227	-0.0020362	0.50081	OR6K6
ENSG00000197403	1	158735466	158736492	1	1	1227	0.082813	0.467	OR6N1
ENSG00000188340	1	158746472	158747425	2	1	1227	0.44198	0.32925	OR6N2
ENSG00000163563	1	158801107	158819296	32	9	1227	1.1516	0.12473	MNDA
ENSG00000163564	1	158900586	158946844	134	20	1227	-0.88923	0.81306	PYHIN1
ENSG00000163565	1	158969758	159024945	339	35	1227	-0.73249	0.76806	IFI16
ENSG00000163568	1	159032274	159116886	211	37	1227	-0.45229	0.67447	AIM2
ENSG00000162706	1	159141399	159173103	60	16	1227	-0.65373	0.74336	CADM3
ENSG00000213088	1	159173097	159176290	10	3	1227	0.58789	0.2783	DARC
ENSG00000179639	1	159259504	159278014	58	12	1227	1.4658	0.071345	FCER1A
ENSG00000196266	1	159283460	159284449	3	2	1227	0.75133	0.22623	OR10J3
ENSG00000196184	1	159409512	159410600	5	3	1227	-0.6897	0.75481	OR10J1
ENSG00000184155	1	159504793	159505842	2	1	1227	-0.74223	0.77103	OR10J5
ENSG00000132703	1	159557615	159558655	1	1	1227	0.86252	0.1942	APCS
ENSG00000132693	1	159682079	159684379	5	3	1227	-0.088288	0.53518	CRP
ENSG00000158716	1	159750722	159752333	4	2	1227	1.0586	0.1449	DUSP23
ENSG00000181036	1	159770301	159786041	76	9	1227	0.69204	0.24446	FCRL6
ENSG00000158714	1	159796540	159807039	25	8	1227	-0.89325	0.81414	SLAMF8
ENSG00000188004	1	159804264	159825137	53	15	1227	-0.76227	0.77705	C1orf204
ENSG00000243284	1	159824106	159832447	19	8	1227	-0.57498	0.71735	VSIG8
ENSG00000256029	1	159827690	159842843	34	8	1227	-0.22087	0.5874	RP11-190A12.7
ENSG00000213085	1	159842154	159869953	67	13	1227	-0.80882	0.79069	CCDC19
ENSG00000158710	1	159887897	159895522	15	6	1227	-0.64876	0.74175	TAGLN2
ENSG00000085552	1	159896829	159915386	52	11	1227	-0.64763	0.74139	IGSF9
ENSG00000162723	1	159921282	159924044	13	5	1227	-0.54804	0.70817	SLAMF9
ENSG00000143315	1	159997462	160001783	9	4	1227	0.09572	0.46187	PIGM
ENSG00000177807	1	160007257	160040038	80	23	1227	1.2737	0.10138	KCNJ10
ENSG00000162728	1	160051360	160060353	22	11	1227	1.4065	0.079793	KCNJ9
ENSG00000162729	1	160061130	160068733	15	4	1227	1.3436	0.089541	IGSF8
ENSG00000018625	1	160085549	160113381	83	20	1227	-0.21631	0.58563	ATP1A2
ENSG00000132681	1	160121360	160156767	96	28	1227	0.53029	0.29795	ATP1A4
ENSG00000143318	1	160160285	160171676	19	7	1227	0.64804	0.25848	CASQ1
ENSG00000162734	1	160175127	160185166	14	5	1227	0.1861	0.42618	PEA15
ENSG00000132716	1	160185505	160254920	71	14	1227	-0.0136	0.50543	DCAF8
ENSG00000258465	1	160187254	160254920	69	14	1227	0.0059874	0.49761	DCAF8
ENSG00000162735	1	160246602	160256138	11	5	1227	-0.023945	0.50955	PEX19
ENSG00000122218	1	160259063	160313190	113	11	1227	0.13757	0.44529	COPA
ENSG00000162736	1	160313062	160328742	36	11	1227	-0.6634	0.74646	NCSTN
ENSG00000171786	1	160336857	160342638	10	3	1227	-0.98028	0.83653	NHLH1
ENSG00000162738	1	160370376	160398468	68	14	1227	1.1291	0.12942	VANGL2
ENSG00000162739	1	160454820	160493052	82	13	1227	-0.0016774	0.50067	SLAMF6
ENSG00000066294	1	160510885	160549306	80	5	1227	-0.63829	0.73836	CD84
ENSG00000117090	1	160577890	160617085	69	17	1227	0.13208	0.44746	SLAMF1
ENSG00000117091	1	160648536	160681641	150	26	1227	-0.78088	0.78256	CD48
ENSG00000026751	1	160709037	160724611	28	7	1227	-2.374	0.9912	SLAMF7
ENSG00000122224	1	160765864	160798051	72	11	1227	-0.18106	0.57184	LY9
ENSG00000122223	1	160799950	160832692	141	17	1227	0.19188	0.42392	CD244
ENSG00000179914	1	160846329	160854960	45	5	1227	0.35929	0.35969	ITLN1
ENSG00000158764	1	160914815	160924589	23	3	1227	0.16328	0.43515	ITLN2
ENSG00000158769	1	160965001	160991138	62	5	1227	0.45754	0.32364	F11R
ENSG00000270149	1	160967747	161008752	75	7	1227	0.8136	0.20794	RP11-544M22.13
ENSG00000215845	1	161007421	161008780	1	1	1227	0.84843	0.1981	TSTD1
ENSG00000158773	1	161009041	161015767	7	2	1227	0.065701	0.47381	USF1
ENSG00000186517	1	161016736	161039760	38	6	1227	-0.93942	0.82624	ARHGAP30
ENSG00000268154	1	161035655	161035943	2	1	1227	-0.61162	0.7296	AL591806.1
ENSG00000143217	1	161040785	161059389	33	7	1227	-0.073414	0.52926	PVRL4
ENSG00000162755	1	161068151	161070136	5	3	1227	-1.2497	0.8943	KLHDC9
ENSG00000143256	1	161070346	161087901	35	6	1227	-0.6173	0.73148	PFDN2
ENSG00000158793	1	161087876	161095235	8	3	1227	-1.4408	0.92517	NIT1
ENSG00000158796	1	161090764	161102478	14	5	1227	-1.1247	0.86964	DEDD
ENSG00000143222	1	161122566	161128646	11	3	1227	1.4127	0.078872	UFC1
ENSG00000143258	1	161129240	161135513	4	2	1227	-1.8084	0.96473	USP21
ENSG00000143224	1	161136200	161147803	16	4	1227	-0.29187	0.61481	PPOX
ENSG00000158850	1	161141100	161147287	8	3	1227	-0.19311	0.57656	B4GALT3
ENSG00000158859	1	161154098	161168846	14	4	1227	-0.27208	0.60722	ADAMTS4
ENSG00000158864	1	161166894	161184185	15	5	1227	-0.82347	0.79488	NDUFS2
ENSG00000158869	1	161185024	161190489	15	8	1227	-0.21192	0.58391	FCER1G
ENSG00000268387	1	161190160	161192296	11	4	1227	-0.21584	0.58544	AL590714.1
ENSG00000158874	1	161192082	161193421	2	1	1227	-0.71822	0.76369	APOA2
ENSG00000158882	1	161195793	161200408	6	3	1227	-2.218	0.98672	TOMM40L
ENSG00000143257	1	161199456	161208092	34	9	1227	-2.9467	0.99839	NR1I3
ENSG00000248485	1	161228517	161255240	136	18	1227	-0.83978	0.79949	PCP4L1
ENSG00000158887	1	161274525	161279762	11	6	1227	-0.21658	0.58573	MPZ
ENSG00000143252	1	161284047	161332984	283	10	1227	1.1047	0.13464	SDHC
ENSG00000188931	1	161334521	161337664	18	2	1227	0.98643	0.16196	C1orf192
ENSG00000143226	1	161475220	161493803	69	14	1227	-1.0214	0.84646	FCGR2A
ENSG00000173110	1	161494036	161496681	9	4	1227	-0.24739	0.5977	HSPA6
ENSG00000203747	1	161511549	161600917	334	51	1227	0.78808	0.21533	FCGR3A
ENSG00000072694	1	161551101	161648444	430	61	1227	0.81632	0.20716	FCGR2B
ENSG00000162747	1	161592986	161601753	52	12	1227	1.1704	0.12091	FCGR3B
ENSG00000132185	1	161676762	161684142	32	8	1227	-0.23535	0.59303	FCRLA
ENSG00000162746	1	161691353	161697933	25	6	1227	-0.2841	0.61183	FCRLB
ENSG00000081721	1	161719548	161727028	9	4	1227	0.6371	0.26203	DUSP12
ENSG00000118217	1	161736084	161933860	402	15	1227	-0.13146	0.5523	ATF6
ENSG00000162745	1	161952982	161993644	127	36	1227	-0.24374	0.59628	OLFML2B
ENSG00000198929	1	162039564	162353321	1251	112	1227	-1.3035	0.9038	NOS1AP
ENSG00000254706	1	162335197	162351905	33	15	1227	0.57991	0.28099	RP11-565P22.6
ENSG00000239887	1	162336698	162356600	40	15	1227	0.97383	0.16507	C1orf226
ENSG00000171722	1	162342993	162346660	8	4	1227	1.3541	0.087852	C1orf111
ENSG00000198574	1	162365056	162381928	43	9	1227	1.6801	0.04647	SH2D1B
ENSG00000152332	1	162467041	162499419	22	8	1227	0.15416	0.43874	UHMK1
ENSG00000117143	1	162531323	162569627	80	15	1227	-0.15636	0.56213	UAP1
ENSG00000162733	1	162601163	162757190	460	45	1227	1.2876	0.098935	DDR2
ENSG00000132196	1	162760492	162782607	45	12	1227	-0.40409	0.65693	HSD17B7
ENSG00000185860	1	162794248	162838605	135	23	1227	0.21542	0.41472	C1orf110
ENSG00000117152	1	163038565	163046592	15	6	1227	1.397	0.081212	RGS4
ENSG00000143248	1	163080911	163291577	741	66	1227	-0.87161	0.80829	RGS5
ENSG00000143228	1	163236366	163325554	390	35	1227	0.096767	0.46146	NUF2
ENSG00000185630	1	164524821	164868533	751	140	1227	-0.7576	0.77566	PBX1
ENSG00000162761	1	165171104	165325952	500	77	1227	-1.0258	0.84751	LMX1A
ENSG00000143171	1	165370159	165414433	190	33	1227	0.11339	0.45486	RXRG
ENSG00000162763	1	165513244	165533198	103	19	1227	0.52164	0.30096	LRRC52
ENSG00000143198	1	165600098	165631033	176	26	1227	0.73914	0.22991	MGST3
ENSG00000143149	1	165631453	165668100	193	22	1227	1.6848	0.046017	ALDH9A1
ENSG00000143183	1	165696032	165796992	229	29	1227	0.68004	0.24824	TMCO1
ENSG00000143179	1	165796768	165880855	218	41	1227	0.1288	0.44876	UCK2
ENSG00000188859	1	166026674	166136206	328	32	1227	-0.28326	0.61151	FAM78B
ENSG00000267884	1	166026679	166028709	11	5	1227	0.44017	0.32991	AL626787.1
ENSG00000143157	1	166808681	166825581	26	6	1227	-1.0423	0.85137	POGK
ENSG00000152382	1	166825747	166845564	56	5	1227	-1.0984	0.86399	TADA1
ENSG00000143195	1	166882443	166944719	64	12	1227	0.1801	0.42854	ILDR2
ENSG00000143194	1	166958346	166991451	83	11	1227	-1.1577	0.87651	MAEL
ENSG00000143167	1	167022073	167059868	53	13	1227	0.62591	0.26569	GPA33
ENSG00000198842	1	167063282	167098402	124	17	1227	0.37403	0.35419	DUSP27
ENSG00000143190	1	167190066	167396582	260	16	1227	-1.6214	0.94754	POU2F1
ENSG00000198821	1	167399877	167487847	254	54	1227	0.73876	0.23003	CD247
ENSG00000143162	1	167498914	167523004	106	18	1227	-0.0555	0.52213	CREG1
ENSG00000198771	1	167599330	167675486	253	56	1227	-0.66821	0.748	RCSD1
ENSG00000197965	1	167690429	167761156	268	39	1227	-1.4277	0.92332	MPZL1
ENSG00000143199	1	167778625	167883453	432	73	1227	-0.17801	0.57064	ADCY10
ENSG00000143158	1	167885967	167906278	39	11	1227	0.24414	0.40356	MPC2
ENSG00000143164	1	167905021	168045081	293	26	1227	-0.16363	0.56499	DCAF6
ENSG00000143147	1	168053997	168106821	167	24	1227	-0.23474	0.59279	GPR161
ENSG00000143155	1	168148171	168169950	76	9	1227	1.0435	0.14837	TIPRL
ENSG00000213064	1	168195176	168222263	53	8	1227	0.59399	0.27626	SFT2D2
ENSG00000143178	1	168250278	168283664	92	19	1227	0.19763	0.42167	TBX19
ENSG00000143185	1	168510003	168513235	22	6	1227	-2.5807	0.99507	XCL2
ENSG00000143184	1	168545711	168551315	20	6	1227	-0.78141	0.78272	XCL1
ENSG00000143196	1	168664697	168698502	119	20	1227	-0.10809	0.54304	DPT
ENSG00000143153	1	169074935	169101960	72	19	1227	-0.25039	0.59886	ATP1B1
ENSG00000143156	1	169101769	169337205	960	38	1227	-0.41968	0.66264	NME7
ENSG00000117475	1	169337208	169365778	92	13	1227	0.3396	0.36708	BLZF1
ENSG00000117477	1	169364108	169429907	171	19	1227	-0.029244	0.51166	CCDC181
ENSG00000117479	1	169433147	169455241	47	13	1227	0.34263	0.36594	SLC19A2
ENSG00000198734	1	169483404	169555826	260	28	1227	0.49361	0.31079	F5
ENSG00000174175	1	169558087	169599431	120	24	1227	-0.61436	0.73051	SELP
ENSG00000000460	1	169631245	169823221	980	63	1227	-0.50418	0.69293	C1orf112
ENSG00000188404	1	169659808	169680839	111	19	1227	-0.028484	0.51136	SELL
ENSG00000007908	1	169691781	169733846	311	20	1227	0.38296	0.35088	SELE
ENSG00000171806	1	169761670	169764107	5	3	1227	-1.1591	0.8768	METTL18
ENSG00000000457	1	169818772	169863408	204	23	1227	-1.2446	0.89337	SCYL3
ENSG00000075945	1	169890467	170054349	693	36	1227	-0.66317	0.74639	KIFAP3
ENSG00000203740	1	170115142	170136931	84	16	1227	0.35682	0.36061	METTL11B
ENSG00000120370	1	170501270	170522587	52	12	1227	2.57	0.0050848	GORAB
ENSG00000116132	1	170631869	170708560	132	21	1227	-1.9509	0.97447	PRRX1
ENSG00000117501	1	170904612	171033906	373	37	1227	0.0083234	0.49668	MROH9
ENSG00000007933	1	171060018	171086959	125	19	1227	-0.0044614	0.50178	FMO3
ENSG00000117507	1	171106879	171130707	106	13	1227	-0.7845	0.78363	FMO6P
ENSG00000094963	1	171154347	171181822	179	17	1227	-1.7227	0.95753	FMO2
ENSG00000010932	1	171217638	171255117	109	19	1227	-0.12001	0.54776	FMO1
ENSG00000076258	1	171283347	171311223	85	11	1227	-0.27104	0.60682	FMO4
ENSG00000117523	1	171454651	171562650	203	16	1227	-0.45488	0.6754	PRRC2C
ENSG00000034971	1	171604557	171621823	53	11	1227	-0.75954	0.77623	MYOC
ENSG00000117533	1	171669300	171711387	112	10	1227	-0.12121	0.54824	VAMP4
ENSG00000010165	1	171750788	171783163	72	5	1227	2.5436	0.0054863	METTL13
ENSG00000197959	1	171810621	172387606	1638	129	1227	0.13264	0.44724	DNM3
ENSG00000135845	1	172339329	172413230	209	27	1227	-0.78446	0.78362	PIGC
ENSG00000180999	1	172389828	172437971	140	23	1227	-0.8615	0.80552	C1orf105
ENSG00000094975	1	172501489	172580971	139	19	1227	0.69146	0.24464	SUCO
ENSG00000117560	1	172628154	172636014	19	7	1227	1.4261	0.076923	FASLG
ENSG00000120337	1	173009100	173020103	9	4	1227	0.17831	0.42924	TNFSF18
ENSG00000117586	1	173152873	173176452	46	8	1227	-2.3771	0.99128	TNFSF4
ENSG00000117592	1	173446405	173457946	10	4	1227	1.3867	0.082764	PRDX6
ENSG00000162753	1	173469603	173572233	346	24	1227	-0.18813	0.57461	SLC9C2
ENSG00000183831	1	173578700	173639001	134	9	1227	0.40245	0.34368	ANKRD45
ENSG00000076321	1	173684080	173755840	193	16	1227	1.1089	0.13375	KLHL20
ENSG00000120334	1	173768688	173793858	59	8	1227	0.99027	0.16102	CENPL
ENSG00000117593	1	173793641	173827684	77	12	1227	1.2347	0.10847	DARS2
ENSG00000185278	1	173837220	173872687	125	16	1227	0.10446	0.4584	ZBTB37
ENSG00000117601	1	173872947	173886516	37	9	1227	-0.21307	0.58437	SERPINC1
ENSG00000135870	1	173900352	173991435	297	23	1227	-0.65862	0.74493	RC3H1
ENSG00000152061	1	174128548	174964445	2514	53	1227	-0.40699	0.65799	RABGAP1L
ENSG00000203737	1	174417212	174418683	1	1	1227	0.91422	0.1803	GPR52
ENSG00000116161	1	174968300	174980851	45	12	1227	0.18922	0.42496	CACYBP
ENSG00000120333	1	174979925	174992561	41	12	1227	1.2366	0.10812	MRPS14
ENSG00000120332	1	175036994	175117202	404	45	1227	-1.7582	0.96064	TNN
ENSG00000235750	1	175126123	175162135	74	16	1227	-0.033394	0.51332	KIAA0040
ENSG00000116147	1	175284330	175712906	1159	138	1227	-0.59168	0.72297	TNR
ENSG00000143207	1	175913967	176176629	396	32	1227	2.0284	0.021261	RFWD2
ENSG00000116183	1	176432307	176814735	587	66	1227	0.95603	0.16953	PAPPA2
ENSG00000152092	1	176826438	177134109	532	71	1227	-0.83236	0.7974	ASTN1
ENSG00000198797	1	177140633	177251558	127	23	1227	-1.5803	0.94298	BRINP2
ENSG00000120341	1	177893091	177953438	220	38	1227	0.075307	0.46999	SEC16B
ENSG00000075391	1	178062864	178448644	666	41	1227	-0.87208	0.80842	RASAL2
ENSG00000240021	1	178482212	178517734	44	11	1227	1.7037	0.044223	TEX35
ENSG00000213057	1	178511887	178518024	19	4	1227	1.9805	0.023826	C1orf220
ENSG00000184909	1	178511950	178517579	17	4	1227	2.0041	0.022528	C1ORF220
ENSG00000116191	1	178694300	178889238	441	35	1227	1.4576	0.072477	RALGPS2
ENSG00000116194	1	178818840	178840187	60	13	1227	0.79914	0.21211	ANGPTL1
ENSG00000116199	1	178994939	179045697	110	15	1227	-0.51988	0.69843	FAM20B
ENSG00000186283	1	179050512	179067158	43	13	1227	0.18055	0.42836	TOR3A
ENSG00000143322	1	179068462	179198819	242	19	1227	0.86291	0.19409	ABL2
ENSG00000057252	1	179262925	179327815	213	23	1227	0.86775	0.19277	SOAT1
ENSG00000162779	1	179334855	179523870	957	53	1227	-0.25598	0.60102	AXDND1
ENSG00000269064	1	179443716	179457805	157	10	1227	-0.96429	0.83255	AL160286.1
ENSG00000116218	1	179519674	179545087	61	14	1227	0.26975	0.39368	NPHS2
ENSG00000162782	1	179560748	179660407	240	24	1227	-1.0216	0.84652	TDRD5
ENSG00000143340	1	179712298	179785333	200	31	1227	-0.22847	0.59036	FAM163A
ENSG00000169905	1	179809102	179846938	80	13	1227	-0.87436	0.80904	TOR1AIP2
ENSG00000143337	1	179851177	179894135	105	12	1227	-0.33002	0.62931	TOR1AIP1
ENSG00000135837	1	179923873	180084015	445	25	1227	-1.3686	0.91444	CEP350
ENSG00000116260	1	180123969	180173165	148	18	1227	1.0815	0.13975	QSOX1
ENSG00000121454	1	180199421	180249380	182	35	1227	1.0233	0.15308	LHX4
ENSG00000135847	1	180244515	180472089	664	45	1227	1.9565	0.025201	ACBD6
ENSG00000143324	1	180601140	180859387	433	32	1227	-1.0901	0.86216	XPR1
ENSG00000135835	1	180882290	180920750	83	31	1227	0.46955	0.31934	KIAA1614
ENSG00000234237	1	180941695	180949868	1	1	1227	0.47554	0.3172	AL162431.1
ENSG00000135823	1	180941861	180992047	20	8	1227	1.6457	0.049917	STX6
ENSG00000153029	1	181003067	181031074	48	15	1227	0.6304	0.26422	MR1
ENSG00000162783	1	181057638	181059977	5	2	1227	1.8265	0.033885	IER5
ENSG00000198216	1	181382238	181777219	935	136	1227	-2.6592	0.99608	CACNA1E
ENSG00000179930	1	182023705	182030847	12	4	1227	0.97484	0.16482	ZNF648
ENSG00000135821	1	182350839	182361341	35	5	1227	-0.8981	0.81543	GLUL
ENSG00000203730	1	182367252	182369751	7	2	1227	-0.32143	0.62606	TEDDM1
ENSG00000121446	1	182419256	182529734	427	30	1227	-3.1312	0.99913	RGSL1
ENSG00000135828	1	182542769	182558391	33	13	1227	-1.2911	0.90167	RNASEL
ENSG00000143333	1	182567758	182573543	1	1	1227	0.29185	0.3852	RGS16
ENSG00000135824	1	182615239	182653711	73	10	1227	-2.0959	0.98196	RGS8
ENSG00000135838	1	182758428	182799519	118	12	1227	-0.73242	0.76804	NPL
ENSG00000135829	1	182808504	182856886	125	14	1227	-0.69722	0.75717	DHX9
ENSG00000157060	1	182869000	182922660	124	14	1227	-0.14264	0.55671	SHCBP1L
ENSG00000135862	1	182992595	183114727	493	14	1227	0.2054	0.41863	LAMC1
ENSG00000058085	1	183155373	183214035	217	24	1227	1.087	0.13853	LAMC2
ENSG00000157064	1	183217372	183387737	387	33	1227	0.47516	0.31734	NMNAT2
ENSG00000116698	1	183441351	183567381	161	27	1227	-2.1127	0.98269	SMG7
ENSG00000116701	1	183524698	183560011	67	13	1227	-1.914	0.97219	NCF2
ENSG00000162704	1	183592401	183604892	65	2	1227	-0.6346	0.73715	ARPC5
ENSG00000143344	1	183605220	183897665	765	46	1227	0.97509	0.16476	RGL1
ENSG00000173627	1	183615541	183622451	32	2	1227	-0.88969	0.81318	APOBEC4
ENSG00000198756	1	183898796	184006863	357	48	1227	0.25386	0.3998	COLGALT2
ENSG00000198860	1	184020811	184043346	28	7	1227	-0.86182	0.80561	TSEN15
ENSG00000116667	1	184356192	184598154	650	61	1227	-1.6062	0.94589	C1orf21
ENSG00000116406	1	184659365	184724047	78	12	1227	-1.6371	0.94919	EDEM3
ENSG00000135842	1	184759858	184943682	404	52	1227	-0.1804	0.57158	FAM129A
ENSG00000121481	1	185014496	185071740	60	10	1227	-1.8589	0.96848	RNF2
ENSG00000121486	1	185087220	185126204	71	5	1227	-2.5761	0.995	TRMT1L
ENSG00000116668	1	185126212	185260897	229	20	1227	-1.8018	0.96421	SWT1
ENSG00000116679	1	185265520	185286461	26	8	1227	-1.6001	0.94521	IVNS1ABP
ENSG00000143341	1	185703683	186160085	1151	58	1227	-1.9777	0.97602	HMCN1
ENSG00000116690	1	186265405	186283694	26	4	1227	0.1993	0.42101	PRG4
ENSG00000047410	1	186280784	186344825	117	11	1227	1.115	0.13243	TPR
ENSG00000157181	1	186344890	186390510	66	10	1227	1.2071	0.11369	C1orf27
ENSG00000116703	1	186412698	186430254	25	3	1227	1.0437	0.1483	PDC
ENSG00000073756	1	186640923	186649559	10	4	1227	-0.413	0.6602	PTGS2
ENSG00000116711	1	186798085	186958113	260	39	1227	-2.111	0.98261	PLA2G4A
ENSG00000162670	1	190066792	190446759	753	56	1227	0.37091	0.35535	BRINP3
ENSG00000150681	1	192127587	192154945	35	8	1227	-1.0526	0.85373	RGS18
ENSG00000253148	1	192286122	192336415	97	10	1227	0.87893	0.18972	RGS21
ENSG00000090104	1	192544857	192549161	12	4	1227	-0.45139	0.67415	RGS1
ENSG00000127074	1	192605275	192629390	49	6	1227	-0.42988	0.66636	RGS13
ENSG00000116741	1	192778169	192781403	7	3	1227	-0.31209	0.62251	RGS2
ENSG00000116750	1	192981380	193029237	18	5	1227	-0.47223	0.68162	UCHL5
ENSG00000116747	1	193028552	193060907	14	6	1227	-0.94603	0.82793	TROVE2
ENSG00000023572	1	193065598	193075244	8	2	1227	0.60179	0.27366	GLRX2
ENSG00000134371	1	193091147	193223031	116	10	1227	0.51066	0.30479	CDC73
ENSG00000162630	1	193148175	193155784	6	2	1227	0.31997	0.37449	B3GALT2
ENSG00000162687	1	196194909	196578355	348	27	1227	-0.37851	0.64747	KCNT2
ENSG00000000971	1	196621008	196716634	380	40	1227	1.1164	0.13213	CFH
ENSG00000116785	1	196743925	196763203	141	8	1227	1.3731	0.084868	CFHR3
ENSG00000244414	1	196788887	196801319	27	5	1227	0.53048	0.29789	CFHR1
ENSG00000080910	1	196788898	196928356	487	42	1227	-0.58793	0.72171	CFHR2
ENSG00000134365	1	196819371	196888102	188	19	1227	-0.29174	0.61476	CFHR4
ENSG00000134389	1	196946667	196978804	110	15	1227	0.66626	0.25262	CFHR5
ENSG00000143278	1	197008321	197036397	93	13	1227	-0.73403	0.76854	F13B
ENSG00000066279	1	197053258	197115824	195	20	1227	0.10176	0.45947	ASPM
ENSG00000177888	1	197122810	197169672	174	19	1227	-0.18239	0.57236	ZBTB41
ENSG00000134376	1	197170592	197447585	519	49	1227	0.86883	0.19247	CRB1
ENSG00000213047	1	197473878	197744826	373	28	1227	-0.62517	0.73407	DENND1B
ENSG00000203724	1	197871777	197876497	2	1	1227	-0.32369	0.62691	C1orf53
ENSG00000143355	1	197881037	197904608	24	7	1227	0.030677	0.48776	LHX9
ENSG00000151414	1	198126093	198291550	672	45	1227	-0.35547	0.63888	NEK7
ENSG00000151418	1	198492352	198510075	54	15	1227	-0.14674	0.55833	ATP6V1G3
ENSG00000081237	1	198607801	198726545	375	54	1227	-0.60747	0.72823	PTPRC
ENSG00000116833	1	199996730	200146552	399	75	1227	-1.6991	0.95535	NR5A2
ENSG00000162702	1	200374068	200379184	3	2	1227	1.0146	0.15516	ZNF281
ENSG00000118193	1	200520628	200589862	146	15	1227	-1.1345	0.8717	KIF14
ENSG00000118197	1	200593024	200639097	114	15	1227	-1.5691	0.94169	DDX59
ENSG00000118200	1	200708686	200829832	261	20	1227	1.0752	0.14115	CAMSAP2
ENSG00000170128	1	200842083	200843306	1	1	1227	0.8253	0.2046	GPR25
ENSG00000163362	1	200860176	200884863	69	17	1227	1.2301	0.10933	C1orf106
ENSG00000116852	1	200938520	200992828	200	24	1227	0.71652	0.23684	KIF21B
ENSG00000081248	1	201008642	201081694	236	51	1227	0.88531	0.18799	CACNA1S
ENSG00000232237	1	201083081	201096312	21	6	1227	1.0647	0.1435	ASCL5
ENSG00000116857	1	201103900	201140702	116	24	1227	-0.3269	0.62813	TMEM9
ENSG00000163395	1	201159953	201198080	64	24	1227	0.95	0.17106	IGFN1
ENSG00000081277	1	201252580	201302121	139	19	1227	1.084	0.13918	PKP1
ENSG00000118194	1	201328136	201346890	81	11	1227	-0.18611	0.57382	TNNT2
ENSG00000159166	1	201342372	201368736	109	20	1227	-0.87898	0.81029	LAD1
ENSG00000159173	1	201373625	201398994	43	17	1227	-0.39574	0.65385	TNNI1
ENSG00000174307	1	201434620	201438365	12	5	1227	0.98525	0.16225	PHLDA3
ENSG00000159176	1	201452658	201478584	52	13	1227	-2.052	0.97991	CSRP1
ENSG00000134369	1	201592411	201796102	407	75	1227	0.35242	0.36226	NAV1
ENSG00000198700	1	201798269	201853422	87	14	1227	-0.63361	0.73683	IPO9
ENSG00000198892	1	201857808	201861434	5	3	1227	-1.129	0.87056	SHISA4
ENSG00000163431	1	201865580	201915715	123	23	1227	-0.32846	0.62872	LMOD1
ENSG00000134375	1	201924619	201939789	41	10	1227	0.25677	0.39868	TIMM17A
ENSG00000176393	1	201951500	201975275	79	19	1227	0.59035	0.27748	RNPEP
ENSG00000163435	1	201977073	201986316	21	9	1227	1.1189	0.1316	ELF3
ENSG00000170075	1	202091986	202102720	45	13	1227	0.94054	0.17347	GPR37L1
ENSG00000143862	1	202102532	202113869	10	5	1227	1.0351	0.1503	ARL8A
ENSG00000143851	1	202116141	202130716	29	12	1227	0.12462	0.45041	PTPN7
ENSG00000133067	1	202163029	202288909	248	43	1227	-1.0924	0.86266	LGR6
ENSG00000077152	1	202300785	202311108	17	5	1227	-1.0681	0.85727	UBE2T
ENSG00000077157	1	202317827	202561834	320	16	1227	-1.3035	0.90381	PPP1R12B
ENSG00000143858	1	202559724	202679545	147	32	1227	-1.6081	0.94609	SYT2
ENSG00000117139	1	202696526	202778598	200	17	1227	0.056864	0.47733	KDM5B
ENSG00000184774	1	202789394	202796353	24	2	1227	-1.4947	0.9325	RP11-480I12.4
ENSG00000183155	1	202848085	202858263	29	8	1227	-3.2351	0.99939	RABIF
ENSG00000117153	1	202860228	202897764	74	10	1227	-2.5769	0.99502	KLHL12
ENSG00000159346	1	202909951	202927700	64	16	1227	-1.7434	0.95937	ADIPOR1
ENSG00000159348	1	202930997	202936408	11	5	1227	-0.38878	0.65128	CYB5R1
ENSG00000163444	1	202976514	202993976	36	9	1227	-2.0057	0.97755	TMEM183A
ENSG00000143847	1	202995626	203047868	131	27	1227	0.92273	0.17807	PPFIA4
ENSG00000122180	1	203052260	203055164	4	2	1227	-0.47656	0.68316	MYOG
ENSG00000163485	1	203059782	203136533	106	22	1227	-0.0054421	0.50217	ADORA1
ENSG00000133055	1	203136939	203144941	14	3	1227	0.50098	0.30819	MYBPH
ENSG00000133048	1	203148059	203155877	24	5	1227	-1.0713	0.85797	CHI3L1
ENSG00000133063	1	203181955	203242769	160	25	1227	1.2313	0.1091	CHIT1
ENSG00000159388	1	203274619	203278730	17	7	1227	-0.18439	0.57315	BTG2
ENSG00000122176	1	203309756	203320617	39	12	1227	0.75969	0.22372	FMOD
ENSG00000188783	1	203444956	203460480	59	12	1227	1.3227	0.092975	PRELP
ENSG00000188770	1	203463271	203477992	63	12	1227	-0.45646	0.67597	OPTC
ENSG00000058668	1	203595689	203713209	199	38	1227	-2.5956	0.99528	ATP2B4
ENSG00000122188	1	203734304	203745361	23	6	1227	0.0024418	0.49903	LAX1
ENSG00000058673	1	203764782	203823252	210	20	1227	0.35002	0.36316	ZC3H11A
ENSG00000257315	1	203765437	203769686	8	3	1227	1.2141	0.11236	ZBED6
ENSG00000182004	1	203830731	203839678	43	6	1227	-0.72098	0.76454	SNRPE
ENSG00000143842	1	204042243	204096863	127	36	1227	1.6003	0.054762	SOX13
ENSG00000143845	1	204100190	204121307	53	16	1227	1.3515	0.088261	ETNK2
ENSG00000143839	1	204123944	204135465	17	6	1227	-0.43933	0.66979	REN
ENSG00000170498	1	204159469	204165614	30	5	1227	1.0891	0.13806	KISS1
ENSG00000174567	1	204167288	204183220	29	7	1227	-0.45728	0.67626	GOLT1A
ENSG00000143850	1	204187979	204346793	407	43	1227	2.8589	0.0021258	PLEKHA6
ENSG00000158615	1	204372515	204380919	14	4	1227	0.91819	0.17926	PPP1R15B
ENSG00000133056	1	204391756	204463852	232	31	1227	1.8742	0.030452	PIK3C2B
ENSG00000198625	1	204485511	204542871	42	9	1227	0.10643	0.45762	MDM4
ENSG00000170382	1	204586298	204654861	103	22	1227	0.32606	0.37219	LRRN2
ENSG00000163531	1	204797779	204991950	637	76	1227	-0.17211	0.56833	NFASC
ENSG00000184144	1	205012325	205047627	156	22	1227	0.71942	0.23594	CNTN2
ENSG00000174529	1	205052258	205053645	5	2	1227	-0.66656	0.74747	TMEM81
ENSG00000117222	1	205055270	205091143	128	16	1227	0.70751	0.23963	RBBP5
ENSG00000133059	1	205111632	205180727	207	17	1227	0.28238	0.38883	DSTYK
ENSG00000133069	1	205197304	205242471	173	25	1227	0.88425	0.18828	TMCC2
ENSG00000163545	1	205271187	205290883	57	14	1227	0.24719	0.40238	NUAK2
ENSG00000162873	1	205305220	205326218	105	23	1227	-0.6074	0.72821	KLHDC8A
ENSG00000186007	1	205350506	205425082	246	28	1227	0.70947	0.23902	LEMD1
ENSG00000117266	1	205473723	205501921	76	23	1227	-0.0040023	0.5016	CDK18
ENSG00000174514	1	205538013	205572046	85	18	1227	-0.32136	0.62603	MFSD4
ENSG00000158711	1	205577071	205601090	39	5	1227	-1.2595	0.89607	ELK4
ENSG00000158715	1	205626979	205649587	47	15	1227	1.6482	0.049659	SLC45A3
ENSG00000069275	1	205681947	205719404	39	9	1227	0.096211	0.46168	NUCKS1
ENSG00000268313	1	205682497	205684153	2	1	1227	-0.36029	0.64068	AC119673.1
ENSG00000117280	1	205737114	205744588	18	5	1227	-0.079744	0.53178	RAB7L1
ENSG00000133065	1	205758221	205782876	46	12	1227	0.33451	0.369	SLC41A1
ENSG00000162877	1	205797150	205819260	36	12	1227	0.4549	0.32459	PM20D1
ENSG00000174502	1	205882176	205912588	123	22	1227	2.3423	0.0095824	SLC26A9
ENSG00000196550	1	206136916	206155151	5	3	1227	-1.0915	0.86247	FAM72A
ENSG00000198049	1	206223976	206231639	40	5	1227	-0.73001	0.76731	AVPR1B
ENSG00000196533	1	206238872	206288647	64	9	1227	-0.073483	0.52929	C1orf186
ENSG00000196188	1	206317459	206332104	17	4	1227	0.31051	0.37809	CTSE
ENSG00000163486	1	206516200	206637783	172	24	1227	-0.82992	0.79671	SRGAP2
ENSG00000143466	1	206643791	206670223	93	22	1227	0.11434	0.45448	IKBKE
ENSG00000162888	1	206664449	206671061	30	7	1227	0.19298	0.42349	C1orf147
ENSG00000136653	1	206680879	206762616	255	47	1227	0.93808	0.1741	RASSF5
ENSG00000143486	1	206744620	206785904	133	28	1227	1.2012	0.11484	EIF2D
ENSG00000143479	1	206808881	206857764	126	20	1227	-0.28163	0.61089	DYRK3
ENSG00000162889	1	206858289	206907628	115	19	1227	-0.95077	0.82914	MAPKAPK2
ENSG00000136634	1	206940947	206945839	14	4	1227	-0.48671	0.68677	IL10
ENSG00000142224	1	206972215	207016324	63	12	1227	-0.65024	0.74223	IL19
ENSG00000162891	1	207038699	207042568	3	2	1227	-0.26552	0.6047	IL20
ENSG00000162892	1	207070788	207077484	20	4	1227	0.12512	0.45021	IL24
ENSG00000162894	1	207077731	207096592	32	6	1227	-0.64374	0.74013	FAIM3
ENSG00000162896	1	207101863	207119811	39	6	1227	-0.15602	0.56199	PIGR
ENSG00000162897	1	207131310	207143970	45	6	1227	0.44929	0.32661	FCAMR
ENSG00000182795	1	207191866	207206101	54	5	1227	-0.017095	0.50682	C1orf116
ENSG00000180667	1	207217194	207226325	21	6	1227	-0.57801	0.71837	YOD1
ENSG00000123836	1	207222801	207254369	88	14	1227	-0.69936	0.75784	PFKFB2
ENSG00000123843	1	207262187	207273338	30	8	1227	1.2091	0.11332	C4BPB
ENSG00000123838	1	207277607	207318317	99	25	1227	-1.427	0.92321	C4BPA
ENSG00000196352	1	207494853	207534311	96	11	1227	-1.0198	0.84609	CD55
ENSG00000117322	1	207627575	207663240	80	16	1227	0.46857	0.31969	CR2
ENSG00000203710	1	207669492	207813992	363	39	1227	0.80192	0.2113	CR1
ENSG00000197721	1	207818458	207911761	463	39	1227	-0.22641	0.58956	CR1L
ENSG00000117335	1	207925402	207968858	108	14	1227	1.8072	0.035369	CD46
ENSG00000174059	1	208057594	208084747	82	16	1227	0.66542	0.25289	CD34
ENSG00000076356	1	208195587	208417665	705	103	1227	-0.5629	0.71325	PLXNA2
ENSG00000008118	1	209757062	209787283	92	16	1227	0.55459	0.28959	CAMK1G
ENSG00000196878	1	209788215	209825811	100	16	1227	1.0446	0.1481	LAMB3
ENSG00000123689	1	209848765	209849733	1	1	1227	-1.2959	0.9025	G0S2
ENSG00000117594	1	209859510	209908295	97	13	1227	-1.0143	0.84478	HSD11B1
ENSG00000009790	1	209929377	209955668	102	14	1227	-2.0319	0.97892	TRAF3IP3
ENSG00000162757	1	209955661	209957904	2	1	1227	0.029422	0.48826	C1orf74
ENSG00000117595	1	209959036	209979465	72	9	1227	0.60329	0.27316	IRF6
ENSG00000117597	1	210001352	210030910	122	14	1227	-0.42096	0.66311	DIEXF
ENSG00000143469	1	210111538	210337636	588	44	1227	-0.36851	0.64375	SYT14
ENSG00000082497	1	210406144	210419976	29	9	1227	-0.75796	0.77576	SERTAD4
ENSG00000054392	1	210501596	210849638	1473	175	1227	-0.93533	0.82519	HHAT
ENSG00000143473	1	210856555	211307457	1343	128	1227	0.12313	0.451	KCNH1
ENSG00000117625	1	211431719	211489727	176	21	1227	0.46287	0.32173	RCOR3
ENSG00000082512	1	211499957	211548288	96	16	1227	1.013	0.15553	TRAF5
ENSG00000198570	1	211649864	211666259	40	11	1227	-0.2121	0.58398	RD3
ENSG00000170385	1	211744910	211752084	11	3	1227	0.71969	0.23586	SLC30A1
ENSG00000117650	1	211836114	211848960	19	7	1227	-0.82297	0.79474	NEK2
ENSG00000123684	1	211916799	212004114	264	22	1227	-0.31919	0.62521	LPGAT1
ENSG00000143493	1	212113741	212208884	295	19	1227	1.0914	0.13755	INTS7
ENSG00000143476	1	212208919	212280742	196	20	1227	0.77381	0.21952	DTL
ENSG00000066027	1	212458879	212535200	112	14	1227	-0.18866	0.57482	PPP2R5A
ENSG00000065600	1	212537273	212588243	140	21	1227	-0.62736	0.73479	TMEM206
ENSG00000117691	1	212606229	212619714	45	10	1227	0.38409	0.35045	NENF
ENSG00000162772	1	212738676	212794119	189	30	1227	-0.28543	0.61234	ATF3
ENSG00000162771	1	212797789	212800120	6	3	1227	-0.41306	0.66022	FAM71A
ENSG00000123685	1	212859760	212873327	41	12	1227	1.9025	0.028555	BATF3
ENSG00000117697	1	212899495	212965124	349	21	1227	-0.032533	0.51298	NSL1
ENSG00000203705	1	212965170	212989968	128	10	1227	-1.6588	0.95142	TATDN3
ENSG00000185523	1	213003483	213020991	99	14	1227	-0.50808	0.6943	C1orf227
ENSG00000162769	1	213031597	213072705	288	15	1227	-0.32979	0.62922	FLVCR1
ENSG00000143494	1	213123862	213165379	129	30	1227	-0.4333	0.6676	VASH2
ENSG00000174606	1	213165524	213189168	55	15	1227	-1.1073	0.86592	ANGEL2
ENSG00000136643	1	213224589	213448116	513	53	1227	-0.22445	0.5888	RPS6KC1
ENSG00000117707	1	214156524	214214595	103	16	1227	-1.5465	0.939	PROX1
ENSG00000143499	1	214454445	214510474	160	25	1227	0.17586	0.4302	SMYD2
ENSG00000152104	1	214522039	214725792	712	83	1227	-0.020055	0.508	PTPN14
ENSG00000117724	1	214776538	214837931	216	21	1227	-0.25741	0.60157	CENPF
ENSG00000082482	1	215179118	215410436	600	54	1227	-0.93602	0.82537	KCNK2
ENSG00000136636	1	215740735	215795149	32	11	1227	-1.2286	0.89039	KCTD3
ENSG00000042781	1	215796236	216596738	1872	206	1227	-0.97215	0.83451	USH2A
ENSG00000196482	1	216676588	217311097	1639	190	1227	0.40636	0.34224	ESRRG
ENSG00000092978	1	217600334	217804424	413	59	1227	-0.23053	0.59116	GPATCH2
ENSG00000162814	1	217804666	218045038	698	63	1227	1.2803	0.10021	SPATA17
ENSG00000067533	1	218458629	218511325	99	11	1227	-0.91795	0.82068	RRP15
ENSG00000092969	1	218519577	218617961	263	50	1227	-0.61006	0.72909	TGFB2
ENSG00000228208	1	218683438	218699320	64	5	1227	-0.44299	0.67111	C1orf143
ENSG00000143353	1	219347186	219386207	61	13	1227	-0.073389	0.52925	LYPLAL1
ENSG00000196660	1	219858769	220131989	1118	93	1227	-2.2579	0.98802	SLC30A10
ENSG00000136628	1	220141943	220220000	400	27	1227	-0.3337	0.6307	EPRS
ENSG00000162813	1	220230824	220263804	93	21	1227	-0.4583	0.67663	BPNT1
ENSG00000067704	1	220267444	220321380	138	20	1227	-0.14074	0.55596	IARS2
ENSG00000118873	1	220321635	220445796	317	34	1227	0.73882	0.23001	RAB3GAP2
ENSG00000224867	1	220603286	220608023	28	6	1227	-0.5514	0.70932	AC096644.1
ENSG00000116141	1	220701568	220837803	277	25	1227	-1.2648	0.89702	MARK1
ENSG00000162817	1	220863187	220872499	33	9	1227	-1.6929	0.95476	C1orf115
ENSG00000117791	1	220921567	220958150	189	17	1227	1.0694	0.14243	2002-03-01
ENSG00000186205	1	220960101	220987735	85	21	1227	1.2823	0.099861	2001-03-01
ENSG00000136630	1	221051699	221058401	15	6	1227	0.74222	0.22898	HLX
ENSG00000143507	1	221874766	221915518	65	20	1227	0.5788	0.28136	DUSP10
ENSG00000143512	1	222695602	222721445	53	11	1227	2.5367	0.0055948	HHIPL2
ENSG00000143498	1	222731244	222763275	75	10	1227	-0.30404	0.61945	TAF1A
ENSG00000154305	1	222791428	222841354	101	14	1227	0.66526	0.25294	MIA3
ENSG00000186063	1	222841355	222886552	73	14	1227	-0.50449	0.69304	AIDA
ENSG00000162819	1	222885895	222908538	32	10	1227	0.46147	0.32223	BROX
ENSG00000197520	1	222910549	222924147	21	6	1227	0.43679	0.33113	FAM177B
ENSG00000154309	1	222988406	223179337	553	53	1227	0.31177	0.37761	DISP1
ENSG00000187554	1	223282748	223316624	112	11	1227	-0.052974	0.52112	TLR5
ENSG00000143502	1	223394161	223537544	360	34	1227	0.76167	0.22313	SUSD4
ENSG00000178395	1	223566715	223568812	7	1	1227	0.55302	0.29013	C1orf65
ENSG00000203697	1	223711349	223853436	306	58	1227	-0.14142	0.55623	CAPN8
ENSG00000162909	1	223889295	223963720	261	25	1227	-0.42597	0.66494	CAPN2
ENSG00000143514	1	223967601	224033674	146	14	1227	-0.15059	0.55985	TP53BP2
ENSG00000269358	1	224215760	224216371	1	1	1227	1.0425	0.1486	AC138393.1
ENSG00000143756	1	224301789	224349749	230	22	1227	1.1631	0.12239	FBXO28
ENSG00000143753	1	224363458	224381143	77	16	1227	1.2514	0.10539	DEGS1
ENSG00000143748	1	224415036	224518089	226	25	1227	-0.085116	0.53392	NVL
ENSG00000143771	1	224544552	224567161	68	8	1227	0.38008	0.35194	CNIH4
ENSG00000162923	1	224572845	224624735	111	12	1227	1.0791	0.14028	WDR26
ENSG00000143786	1	224622362	224928251	980	98	1227	-0.16395	0.56511	CNIH3
ENSG00000185842	1	225083964	225586996	2419	69	1227	-1.0243	0.84714	DNAH14
ENSG00000143815	1	225589204	225616627	70	14	1227	-0.0062061	0.50248	LBR
ENSG00000203691	1	225600404	225602040	3	1	1227	0.062688	0.47501	AC092811.1
ENSG00000154380	1	225674537	225840844	385	22	1227	-0.39202	0.65248	ENAH
ENSG00000143742	1	225965531	225978168	42	9	1227	0.48389	0.31423	SRP9
ENSG00000143819	1	225997794	226033260	140	38	1227	-0.25371	0.60014	EPHX1
ENSG00000196187	1	226033237	226070069	165	21	1227	0.33098	0.37033	TMEM63A
ENSG00000243709	1	226073982	226099082	113	18	1227	-0.35723	0.63954	LEFTY1
ENSG00000255835	1	226074396	226111978	147	27	1227	-0.24203	0.59562	RP4-559A3.7
ENSG00000143811	1	226107578	226111978	11	5	1227	-1.3981	0.91896	PYCR2
ENSG00000143768	1	226124298	226129189	12	6	1227	0.64017	0.26103	LEFTY2
ENSG00000143751	1	226170403	226187032	12	7	1227	-0.48145	0.6849	SDE2
ENSG00000163041	1	226249552	226259702	23	8	1227	1.1552	0.12401	H3F3A
ENSG00000182827	1	226332380	226374431	128	18	1227	0.41421	0.33936	ACBD3
ENSG00000185155	1	226411319	226414755	4	2	1227	0.35261	0.36219	MIXL1
ENSG00000183814	1	226418850	226497570	168	21	1227	0.64613	0.2591	LIN9
ENSG00000143799	1	226548392	226595780	133	11	1227	-0.64815	0.74156	PARP1
ENSG00000203685	1	226736501	226796915	153	27	1227	-0.22189	0.5878	C1orf95
ENSG00000143772	1	226819391	226927024	121	30	1227	-0.58607	0.72108	ITPKB
ENSG00000143801	1	227057885	227083806	125	18	1227	0.17098	0.43212	PSEN2
ENSG00000163050	1	227085237	227175246	263	55	1227	-0.41346	0.66036	ADCK3
ENSG00000143776	1	227177566	227506175	1905	50	1227	0.1973	0.4218	CDC42BPA
ENSG00000181450	1	227751244	227865144	288	19	1227	0.48548	0.31367	ZNF678
ENSG00000143740	1	227916240	227968927	161	26	1227	0.29699	0.38324	SNAP47
ENSG00000081692	1	227918126	227923112	20	10	1227	0.63007	0.26433	JMJD4
ENSG00000185888	1	228003394	228034171	136	25	1227	0.63212	0.26365	PRSS38
ENSG00000143816	1	228106357	228135599	90	12	1227	0.87432	0.19097	WNT9A
ENSG00000154342	1	228194752	228248961	135	22	1227	-0.39839	0.65483	WNT3A
ENSG00000143761	1	228270361	228286912	35	11	1227	-0.70661	0.76009	ARF1
ENSG00000143793	1	228288427	228293112	3	2	1227	-1.4622	0.92816	C1orf35
ENSG00000162910	1	228294380	228297013	5	3	1227	-0.0091514	0.50365	MRPL55
ENSG00000143774	1	228327663	228336685	18	7	1227	-1.0471	0.85247	GUK1
ENSG00000198835	1	228337553	228347527	17	7	1227	-0.76158	0.77684	GJC2
ENSG00000203684	1	228351787	228353213	1	1	1227	-0.27776	0.6094	IBA57-AS1
ENSG00000181873	1	228353516	228369958	35	11	1227	-0.82528	0.79539	IBA57
ENSG00000162913	1	228391207	228401365	43	9	1227	-0.89448	0.81447	C1orf145
ENSG00000154358	1	228395831	228566577	571	43	1227	-0.31176	0.62239	OBSCN
ENSG00000154370	1	228581374	228594541	21	4	1227	0.085401	0.46597	TRIM11
ENSG00000162931	1	228595641	228604562	19	7	1227	-1.2284	0.89034	TRIM17
ENSG00000168148	1	228612546	228613026	2	1	1227	0.19962	0.42089	HIST3H3
ENSG00000181218	1	228645065	228645560	1	1	1227	1.2686	0.1023	HIST3H2A
ENSG00000168159	1	228674762	228683467	33	11	1227	-1.2452	0.89347	RNF187
ENSG00000116574	1	228870824	228882416	46	7	1227	-0.34142	0.63361	RHOU
ENSG00000177800	1	229385383	229387557	4	2	1227	-0.93986	0.82635	TMEM78
ENSG00000168118	1	229406822	229441641	79	9	1227	0.28236	0.38883	RAB4A
ENSG00000213029	1	229440129	229441248	1	1	1227	-0.8961	0.8149	SPHAR
ENSG00000154429	1	229456758	229479041	59	10	1227	-0.92928	0.82363	CCSAP
ENSG00000143632	1	229566992	229569845	6	2	1227	0.73759	0.23038	ACTA1
ENSG00000069248	1	229577045	229644103	114	6	1227	1.6674	0.047718	NUP133
ENSG00000135776	1	229652329	229694442	43	5	1227	1.4758	0.07	ABCB10
ENSG00000135801	1	229728858	229761794	44	7	1227	-1.3137	0.90553	TAF5L
ENSG00000135763	1	229761981	229795946	36	5	1227	-1.2859	0.90075	URB2
ENSG00000143641	1	230193536	230417870	673	94	1227	-0.23672	0.59356	GALNT2
ENSG00000177614	1	230457392	230561475	309	53	1227	0.75606	0.22481	PGBD5
ENSG00000135775	1	230778235	230829728	212	36	1227	0.35539	0.36115	COG2
ENSG00000135744	1	230838269	230850043	49	11	1227	0.098781	0.46066	AGT
ENSG00000135773	1	230883130	230937749	274	43	1227	-0.33447	0.63099	CAPN9
ENSG00000119280	1	230972865	231005335	163	20	1227	1.6753	0.046938	C1orf198
ENSG00000143643	1	231041989	231114621	316	29	1227	-0.30471	0.61971	TTC13
ENSG00000173409	1	231114727	231136341	89	15	1227	0.099702	0.46029	ARV1
ENSG00000182118	1	231154704	231175992	129	26	1227	-0.38988	0.65169	FAM89A
ENSG00000119283	1	231297858	231357302	187	33	1227	-0.5155	0.6969	TRIM67
ENSG00000143633	1	231359509	231376933	45	13	1227	-0.70671	0.76013	C1orf131
ENSG00000116906	1	231376953	231413719	74	5	1227	0.031436	0.48746	GNPAT
ENSG00000116903	1	231468480	231473598	9	3	1227	1.4524	0.073188	EXOC8
ENSG00000010072	1	231472850	231490769	47	6	1227	0.71781	0.23644	SPRTN
ENSG00000135766	1	231499497	231560790	343	11	1227	0.57089	0.28404	EGLN1
ENSG00000116918	1	231664399	231702270	82	18	1227	0.26588	0.39517	TSNAX
ENSG00000270106	1	231664399	231954990	698	100	1227	-0.31946	0.62531	TSNAX-DISC1
ENSG00000162946	1	231762561	232177018	1130	145	1227	0.020252	0.49192	DISC1
ENSG00000116991	1	232533711	232697304	404	37	1227	0.97356	0.16514	SIPA1L2
ENSG00000212916	1	232940643	232946092	12	4	1227	0.19669	0.42204	MAP10
ENSG00000135778	1	233086351	233119628	60	8	1227	0.24927	0.40158	NTPCR
ENSG00000135749	1	233119181	233431459	801	91	1227	1.6067	0.054058	PCNXL2
ENSG00000143674	1	233463514	233520894	92	14	1227	0.40226	0.34375	MLK4
ENSG00000135750	1	233749750	233808258	180	49	1227	-0.5201	0.6985	KCNK1
ENSG00000183780	1	234040679	234460262	1743	134	1227	0.94331	0.17276	SLC35F3
ENSG00000168275	1	234509202	234519795	11	2	1227	0.27254	0.3926	COA6
ENSG00000059588	1	234527059	234614849	361	51	1227	-0.74032	0.77045	TARBP1
ENSG00000168264	1	234740015	234745271	10	5	1227	-0.027972	0.51116	IRF2BP2
ENSG00000173726	1	235272651	235292251	54	8	1227	-0.81555	0.79262	TOMM20
ENSG00000188739	1	235294498	235324772	81	9	1227	-0.25777	0.60171	RBM34
ENSG00000054267	1	235294949	235491534	440	30	1227	0.30666	0.37955	ARID4B
ENSG00000152904	1	235490665	235507847	58	9	1227	0.7326	0.2319	GGPS1
ENSG00000116957	1	235530675	235612283	302	27	1227	-0.79952	0.78801	TBCE
ENSG00000162885	1	235613238	235667781	154	17	1227	1.0344	0.15047	B3GALNT2
ENSG00000168243	1	235710987	235814054	397	49	1227	0.31244	0.37735	GNG4
ENSG00000143669	1	235824341	236046940	316	21	1227	-0.3828	0.64907	LYST
ENSG00000116962	1	236139130	236228462	285	40	1227	-0.084584	0.5337	NID1
ENSG00000077585	1	236305832	236385165	237	26	1227	-0.74518	0.77192	GPR137B
ENSG00000086619	1	236378855	236445319	449	22	1227	-0.34452	0.63477	ERO1LB
ENSG00000186197	1	236511562	236648214	649	56	1227	-0.50414	0.69292	EDARADD
ENSG00000116977	1	236681300	236716281	192	6	1227	0.27392	0.39207	LGALS8
ENSG00000119285	1	236712305	236767804	175	19	1227	-0.7439	0.77153	HEATR1
ENSG00000077522	1	236849754	236927931	321	54	1227	-0.75646	0.77531	ACTN2
ENSG00000116984	1	236958610	237067281	384	32	1227	-0.31219	0.62255	MTR
ENSG00000198626	1	237205505	237997288	2248	195	1227	-0.55835	0.7117	RYR2
ENSG00000116996	1	238045705	238054094	17	2	1227	0.3659	0.35722	ZP4
ENSG00000270188	1	238107024	238108575	11	2	1227	-0.19145	0.57591	MTRNR2L11
ENSG00000133019	1	239549865	240078750	1427	169	1227	-0.11182	0.54452	CHRM3
ENSG00000155816	1	240177648	240638489	1791	160	1227	1.5222	0.063974	FMN2
ENSG00000268365	1	240629183	240643504	37	6	1227	-1.0438	0.85171	AL646016.1
ENSG00000180875	1	240652873	240775449	316	61	1227	0.12281	0.45113	GREM2
ENSG00000182901	1	240931554	241520530	1793	177	1227	-1.2175	0.8883	RGS7
ENSG00000091483	1	241660903	241683061	24	7	1227	-0.1116	0.54443	FH
ENSG00000117009	1	241695434	241758944	141	29	1227	-1.3001	0.90321	KMO
ENSG00000054277	1	241753404	241840678	192	40	1227	0.69598	0.24322	OPN3
ENSG00000203668	1	241792155	241799232	10	5	1227	-0.75773	0.77569	CHML
ENSG00000162843	1	241815580	241965435	495	53	1227	0.44877	0.3268	WDR64
ENSG00000174371	1	242011269	242058450	224	21	1227	0.22154	0.41234	EXO1
ENSG00000197769	1	242158792	242162375	6	2	1227	-0.45643	0.67596	MAP1LC3C
ENSG00000180287	1	242246288	242687998	1433	152	1227	0.84725	0.19843	PLD5
ENSG00000143702	1	243287730	243418650	146	23	1227	1.2284	0.10966	CEP170
ENSG00000269795	1	243388058	243395911	13	5	1227	1.6064	0.054091	AC092782.1
ENSG00000054282	1	243419320	243663394	446	57	1227	1.2551	0.10472	SDCCAG8
ENSG00000117020	1	243651535	244014381	447	33	1227	0.078003	0.46891	AKT3
ENSG00000179456	1	244214585	244220778	4	2	1227	-0.53064	0.70217	ZBTB18
ENSG00000268146	1	244227632	244231211	8	4	1227	-0.84845	0.80191	AL590483.1
ENSG00000173728	1	244515937	244552965	89	24	1227	1.6004	0.054759	C1orf100
ENSG00000035687	1	244571796	244615436	116	17	1227	1.6249	0.052097	ADSS
ENSG00000179397	1	244617679	244804479	668	37	1227	-0.14509	0.55768	C1orf101
ENSG00000121644	1	244816237	244872335	80	12	1227	0.65934	0.25484	DESI2
ENSG00000203667	1	244998624	245008359	17	2	1227	1.3947	0.081546	COX20
ENSG00000153187	1	245014468	245027844	15	4	1227	0.13657	0.44569	HNRNPU
ENSG00000272195	1	245132652	245134390	8	2	1227	0.62858	0.26481	RP11-156E8.1
ENSG00000203666	1	245133007	245290466	485	43	1227	-0.29644	0.61655	EFCAB2
ENSG00000162849	1	245318287	245872733	1984	223	1227	0.98928	0.16126	KIF26B
ENSG00000185420	1	245912642	246670614	4239	153	1227	1.3137	0.094471	SMYD3
ENSG00000162851	1	246703862	246729626	114	18	1227	0.10307	0.45895	TFB2M
ENSG00000162852	1	246729746	246831886	273	47	1227	-1.2737	0.89861	CNST
ENSG00000143653	1	246887349	246931439	129	17	1227	0.16368	0.43499	SCCPDH
ENSG00000153207	1	247002400	247095280	265	33	1227	0.24009	0.40513	AHCTF1
ENSG00000197472	1	247108849	247171395	266	35	1227	1.442	0.074644	ZNF695
ENSG00000135747	1	247108849	247242113	646	47	1227	1.6907	0.045449	ZNF670
ENSG00000188295	1	247263264	247267674	14	4	1227	0.58234	0.28017	ZNF669
ENSG00000221953	1	247273462	247275719	16	5	1227	-0.48722	0.68695	C1orf229
ENSG00000196418	1	247285277	247335318	261	32	1227	0.2732	0.39235	ZNF124
ENSG00000162714	1	247460714	247495148	108	15	1227	0.5666	0.28549	ZNF496
ENSG00000162711	1	247579458	247612410	129	32	1227	0.65788	0.25531	NLRP3
ENSG00000177535	1	247614255	247615308	6	2	1227	-1.9123	0.97208	OR2B11
ENSG00000169224	1	247670360	247740992	251	41	1227	-0.28365	0.61166	GCSAML
ENSG00000196242	1	247693434	247697141	16	5	1227	-0.92067	0.82139	OR2C3
ENSG00000177489	1	247751662	247752615	3	2	1227	0.35243	0.36226	OR2G2
ENSG00000177476	1	247768856	247769838	6	4	1227	-0.64689	0.74115	OR2G3
ENSG00000197437	1	247835320	247836365	5	3	1227	1.1864	0.11772	OR13G1
ENSG00000169214	1	247875045	247876105	5	2	1227	-1.4517	0.92671	OR6F1
ENSG00000241128	1	247886401	247887345	4	2	1227	-0.64922	0.7419	OR14A2
ENSG00000221888	1	247920676	247921982	7	3	1227	-1.2289	0.89045	OR1C1
ENSG00000196772	1	247978102	247979031	7	3	1227	1.2502	0.10561	OR14A16
ENSG00000197591	1	248004199	248005254	9	2	1227	1.9418	0.026079	OR11L1
ENSG00000162722	1	248020501	248041507	119	21	1227	1.0759	0.14098	TRIM58
ENSG00000238243	1	248031277	248060449	172	29	1227	-0.5898	0.72234	OR2W3
ENSG00000177462	1	248084320	248085258	20	7	1227	0.16505	0.43445	OR2T8
ENSG00000196071	1	248100493	248264224	522	35	1227	-1.2356	0.89169	OR2L13
ENSG00000196936	1	248112160	248113098	10	2	1227	-2.9725	0.99852	OR2L8
ENSG00000187080	1	248128535	248129641	4	2	1227	-2.9652	0.99849	OR2AK2
ENSG00000198128	1	248223984	248224922	5	1	1227	-0.51129	0.69543	OR2L3
ENSG00000162727	1	248308450	248309388	1	1	1227	0.19908	0.4211	OR2M5
ENSG00000198601	1	248343288	248344331	3	1	1227	-0.1516	0.56025	OR2M2
ENSG00000228198	1	248366332	248367392	2	1	1227	-0.22055	0.58728	OR2M3
ENSG00000171180	1	248402231	248403166	1	1	1227	0.59596	0.2756	OR2M4
ENSG00000177212	1	248436073	248437138	3	2	1227	0.15571	0.43813	OR2T33
ENSG00000177201	1	248457918	248458880	7	2	1227	0.27682	0.39096	OR2T12
ENSG00000177186	1	248486894	248487899	10	3	1227	0.57648	0.28215	OR2M7
ENSG00000177174	1	248512077	248513015	5	1	1227	-0.12093	0.54813	OR14C36
ENSG00000196944	1	248524883	248525929	16	3	1227	0.06565	0.47383	OR2T4
ENSG00000198104	1	248550910	248551836	9	2	1227	-0.75087	0.77363	OR2T6
ENSG00000175143	1	248569296	248570405	1	1	1227	0.86726	0.1929	OR2T1
ENSG00000227152	1	248604508	248605434	10	4	1227	-0.061064	0.52435	OR2T7
ENSG00000196539	1	248636627	248637634	1	1	1227	0.66196	0.254	OR2T3
ENSG00000203661	1	248651885	248652898	4	1	1227	-0.57506	0.71737	OR2T5
ENSG00000188558	1	248684916	248685964	1	1	1227	0.017798	0.4929	OR2G6
ENSG00000182783	1	248721784	248722797	5	2	1227	0.26352	0.39608	OR2T29
ENSG00000183310	1	248737022	248738080	6	2	1227	-0.15101	0.56002	OR2T34
[truncated: 16,125 more rows]
